# Supplementary material for: Proteotypic Differences of Follicular-Patterned Thyroid Neoplasms
Source: Front Endocrinol (Lausanne). 2022 Jul 6;13:854611. doi: 10.3389/fendo.2022.854611 (PMC9340356; doi:10.3389/fendo.2022.854611)
Supplement: Supplementary Table 1 — Details of the clinical characteristics. [file Table_1.xlsx]

## Sheet: DIA
Case No.	Histopathology	Gender	Age	Size (mm)	BRAF mutation	FNA Cytopathology	Stage	N
1	FA	Female	50	45	NA	NA	/	/
2	FA	Female	42	44	NA	NA	/	/
3	FA	Female	60	45	NA	NA	/	/
4	FA	Male	54	50	NA	NA	/	/
5	FA	Female	58	30	NA	NA	/	/
6	FA	Male	60	40	NA	NA	/	/
7	FA	Female	44	30	NA	NA	/	/
8	FA	Male	30	70	NA	NA	/	/
9	FA	Male	29	18	NA	NA	/	/
10	FA	Female	56	9	NA	Benign	/	/
11	FA	Female	36	12	NA	NA	/	/
12	FA	Female	44	40	NA	NA	/	/
13	FA	Male	23	50	NA	NA	/	/
14	FA	Male	50	40	NA	NA	/	/
15	FA	Female	68	12	NA	NA	/	/
16	FA	Male	53	40	NA	NA	/	/
17	FA	Male	26	22	NA	NA	/	/
18	FA	Female	61	10	NA	NA	/	/
19	FvPTC	Male	28	18	NA	Uncertain	T1b	N1
20	FvPTC	Female	45	12	NA	Uncertain	T1b	N1
21	FvPTC	Male	41	15	NA	NA	T1b	N1
22	FvPTC	Female	60	10	NA	Consider cPTC	T1a	N1
23	FvPTC	Female	35	9	NA	Consider cPTC	T1a	N0
24	FvPTC	Female	38	18	NA	Consider cPTC	T1a	N0
25	FvPTC	Female	47	5	No	Uncertain	T1a	N0
26	FvPTC	Female	48	34	NA	NA	T2	Nx
27	FvPTC	Female	50	12	NA	Uncertain	T1b	N0
28	FvPTC	Female	24	15	NA	NA	T1b	Nx
29	FvPTC	Female	48	13	NA	Uncertain	T1b	N0
30	FvPTC	Female	52	7	Yes	Consider cPTC	T1a	N0
31	FvPTC	Female	56	9	NA	NA	T1a	N0
32	FvPTC	Female	70	10	NA	NA	T1a	N0
33	FvPTC	Female	40	5	NA	NA	T1a	N0
34	FvPTC	Female	55	17	NA	NA	T1b	N1
35	FvPTC	Female	52	30	NA	NA	T2	Nx
36	FvPTC	Male	50	20	NA	NA	T1b	N0
37	FvPTC	Female	40	30	NA	NA	T2	Nx
38	FTC	Female	68	65	NA	NA	T3a	Nx
39	FTC	Male	22	30	No	NA	T2	Nx
40	FTC	Female	50	35	NA	NA	T2	N0
41	FTC	Male	30	32	NA	NA	T2	Nx
42	FTC	Female	62	50	NA	NA	T3a	Nx
43	FTC	Female	73	34	NA	NA	T2	Nx
44	FTC	Female	55	35	NA	NA	T2	N0
45	FTC	Female	20	45	NA	NA	T3a	Nx
46	FTC	Male	55	26	NA	NA	T2	N0
47	FTC	Male	35	30	NA	NA	T2	N0
48	FTC	Male	61	50	NA	NA	T3a	Nx
49	FTC	Male	59	50	NA	NA	T3a	Nx
50	FTC	Female	39	25	NA	NA	T2	Nx
51	FTC	Female	24	25	NA	NA	T2	N0
31	FTC	Female	56	8	NA	NA	T1a	N0

## Sheet: PRM
Case No.	Histopathology	Gender	Age	Size (mm)	BRAF mutation	FNA Cytopathology	Stage	N
52	FA	Female	64	40	NA	NA	/	/
53	FA	Male	42	25	NA	NA	/	/
54	FA	Female	30	24	NA	NA	/	/
55	FA	Female	26	30	NA	NA	/	/
56	FA	Male	40	30	NA	NA	/	/
57	FA	Female	38	50	NA	NA	/	/
58	FA	Male	39	35	NA	NA	/	/
59	FA	Female	54	30	NA	NA	/	/
60	FA	Female	52	30	NA	NA	/	/
61	FA	Male	54	45	NA	NA	/	/
62	FA	Male	55	45	NA	NA	/	/
63	FA	Female	44	26	NA	NA	/	/
64	FA	Female	61	45	NA	NA	/	/
65	FA	Female	46	22	NA	NA	/	/
66	FA	Male	36	25	NA	NA	/	/
67	FA	Female	59	18	NA	NA	/	/
68	FA	Male	61	36	NA	NA	/	/
69	FA	Female	31	45	NA	NA	/	/
70	FA	Female	57	30	NA	NA	/	/
71	FA	Female	56	32	NA	NA	/	/
72	FvPTC	Male	66	8	NA	NA	T1a	Nx
73	FvPTC	Female	34	20	NA	NA	T1b	N1
74	FvPTC	Female	60	11	NA	NA	T1b	N1
75	FvPTC	Male	36	20	NA	NA	T1b	Nx
76	FvPTC	Female	49	10	NA	NA	T1a	N0
77	FvPTC	Female	63	20	NA	NA	T1b	N0
78	FvPTC	Male	22	13	NA	Uncertain	T1b	N1
79	FvPTC	Female	40	35	NA	NA	T2	N1
80	FvPTC	Female	68	12	NA	Consider cPTC	T1b	N0
81	FvPTC	Female	54	6	NA	NA	T1a	N1
82	FvPTC	Male	53	11	NA	Consider cPTC	T1b	N1
83	FvPTC	Female	34	25	NA	NA	T2	Nx
84	FvPTC	Male	29	8	NA	NA	T1a	N1
85	FvPTC	Female	53	7	NA	Consider cPTC	T1a	N0
86	FvPTC	Female	23	7	No	Uncertain	T1a	N0
87	FvPTC	Female	30	16	NA	Consider cPTC	T1b	N0
88	FvPTC	Female	25	21	NA	Consider cPTC	T2	N1
89	FvPTC	Female	60	12	NA	Consider cPTC	T1b	N1
90	FvPTC	Male	34	6	NA	Consider cPTC	T1a	N1
91	FvPTC	Female	23	11	No	Consider cPTC	T1b	N0
92	FTC	Male	55	60	NA	NA	T3a	Nx
93	FTC	Female	10	35	NA	NA	T2	Nx
94	FTC	Male	29	18	NA	NA	T1b	Nx
95	FTC	Female	54	25	NA	NA	T2	Nx
96	FTC	Female	56	25	NA	NA	T2	Nx
97	FTC	Male	53	32	NA	NA	T2	Nx
98	FTC	Female	42	35	NA	NA	T2	Nx
98	FTC	Female	42	35	NA	NA	T2	Nx
99	FTC	Female	43	25	NA	NA	T2	Nx
100	FTC	Female	30	35	NA	NA	T2	Nx
101	FTC	Female	27	5	NA	NA	T1a	Nx
102	FTC	Male	38	42	NA	NA	T2	Nx
103	FTC	Male	28	11	NA	NA	T1b	Nx
104	FTC	Female	54	45	NA	NA	T2	Nx
105	FTC	Female	64	50	NA	NA	T2	Nx
106	FTC	Male	52	25	NA	NA	T2	Nx
107	FTC	Female	39	43	NA	NA	T2	N0
108	FTC	Female	22	60	NA	NA	T2	Nx
109	FTC	Female	45	45	NA	NA	T2	Nx
110	FTC	Female	64	30	NA	NA	T2	N0

## Sheet: IHC
Case No.	Histopathology	Gender	Age	Size (mm)	BRAF mutation	FNA Cytopathology	Stage	N
65	FA	Female	46	22	NA	NA	/	/
63	FA	Female	44	26	NA	NA	/	/
57	FA	Female	38	50	NA	NA	/	/
111	FA	Female	28	25	NA	NA	/	/
69	FA	Female	31	45	NA	NA	/	/
112	FA	Male	44	35	NA	NA	/	/
113	FA	Female	35	28	NA	NA	/	/
71	FA	Female	56	32	NA	NA	/	/
114	FA	Female	39	15	NA	NA	/	/
59	FA	Female	54	30	NA	NA	/	/
56	FA	Male	40	30	NA	NA	/	/
66	FA	Male	36	25	NA	NA	/	/
115	FA	Male	21	25	NA	NA	/	/
64	FA	Female	61	45	NA	NA	/	/
116	FA	Female	61	14	NA	NA	/	/
68	FA	Male	61	36	NA	NA	/	/
70	FA	Female	57	30	NA	NA	/	/
117	FA	Female	29	24	NA	NA	/	/
58	FA	Male	39	35	NA	NA	/	/
118	FA	Female	54	35	NA	NA	/	/
60	FA	Female	52	30	NA	NA	/	/
54	FA	Female	30	24	NA	NA	/	/
62	FA	Male	55	45	NA	NA	/	/
119	FA	Female	51	36	NA	NA	/	/
120	FA	Female	69	70	NA	NA	/	/
61	FA	Male	54	45	NA	NA	/	/
52	FA	Female	64	40	NA	NA	/	/
55	FA	Female	26	30	NA	NA	/	/
53	FA	Male	42	25	NA	NA	/	/
67	FA	Female	59	18	NA	NA	/	/
121	FA	Female	63	7	NA	Benign	/	/
122	FA	Female	31	12	NA	Uncertain	/	/
123	FA	Male	55	17	NA	NA	/	/
124	FA	Female	50	75	NA	NA	/	/
125	FA	Female	44	22	NA	NA	/	/
126	FA	Female	24	45	NA	NA	/	/
127	FA	Female	40	25	NA	NA	/	/
128	FA	Female	25	28	NA	NA	/	/
129	FA	Female	52	40	NA	NA	/	/
130	FA	Male	62	35	NA	NA	/	/
131	FA	Female	38	30	NA	NA	/	/
132	FA	Male	40	40	NA	NA	/	/
133	FA	Female	54	23	NA	NA	/	/
134	FA	Male	71	57	No	Uncertain	/	/
135	FA	Female	61	30	NA	Benign	/	/
136	FA	Female	59	18	NA	NA	/	/
137	FA	Female	42	30	NA	NA	/	/
138	FA	Female	53	22	NA	NA	/	/
139	FA	Female	26	30	NA	NA	/	/
140	FA	Male	15	40	NA	NA	/	/
141	FA	Female	41	26	NA	NA	/	/
142	FA	Female	60	15	NA	Uncertain	/	/
143	FA	Female	57	19	NA	NA	/	/
144	FA	Female	26	20	NA	NA	/	/
145	FA	Male	66	20	NA	NA	/	/
146	FA	Female	35	15	NA	NA	/	/
147	FA	Female	43	40	NA	NA	/	/
14	FA	Male	50	40	NA	NA	/	/
148	FA	Female	49	40	NA	NA	/	/
149	FA	Female	66	79	NA	NA	/	/
150	FA	Male	62	21	NA	NA	/	/
151	FA	Female	47	85	NA	NA	/	/
152	FA	Female	30	37	NA	NA	/	/
153	FA	Female	72	30	NA	NA	/	/
154	FA	Male	52	30	NA	NA	/	/
155	FA	Male	55	18	NA	NA	/	/
156	FA	Female	39	40	NA	NA	/	/
157	FA	Female	52	22	NA	NA	/	/
158	FA	Female	50	60	NA	NA	/	/
159	FA	Male	38	35	NA	NA	/	/
160	FA	Female	57	25	NA	NA	/	/
161	FA	Male	43	18	NA	NA	/	/
162	FA	Female	44	25	NA	NA	/	/
163	FA	Female	62	20	NA	NA	/	/
164	FA	Female	67	55	NA	NA	/	/
165	FA	Female	41	40	NA	NA	/	/
166	FA	Male	67	45	NA	NA	/	/
16	FA	Male	53	40	NA	NA	/	/
167	FA	Female	34	32	NA	NA	/	/
10	FA	Female	56	9	NA	NA	/	/
6	FA	Male	60	40	NA	NA	/	/
15	FA	Female	68	12	NA	NA	/	/
2	FA	Female	42	40	NA	Consider cPTC	/	/
7	FA	Female	44	30	NA	NA	/	/
11	FA	Female	36	12	NA	NA	/	/
12	FA	Female	44	40	NA	NA	/	/
4	FA	Male	54	50	NA	NA	/	/
16	FA	Male	53	40	NA	NA	/	/
1	FA	Female	50	45	NA	NA	/	/
17	FA	Male	26	22	NA	NA	/	/
5	FA	Female	58	30	NA	NA	/	/
9	FA	Male	29	18	NA	NA	/	/
168	FA	Male	37	25	NA	NA	/	/
169	FA	Male	44	20	NA	Benign	/	/
170	FA	Male	78	14	NA	NA	/	/
171	FA	Female	51	35	NA	NA	/	/
172	FA	Female	62	20	NA	NA	/	/
173	FA	Female	50	35	NA	NA	/	/
129	FA	Female	52	40	NA	NA	/	/
3	FA	Female	60	45	NA	NA	/	/
13	FA	Male	23	50	NA	NA	/	/
86	FvPTC	Female	23	7	No	Uncertain	T1a	N0
174	FvPTC	Female	42	7	NA	NA	T1a	N0
87	FvPTC	Female	30	16	NA	Consider cPTC	T1b	N0
175	FvPTC	Female	33	7	No	Uncertain	T1a	N0
176	FvPTC	Female	48	6	NA	Consider cPTC	T1a	N0
88	FvPTC	Female	25	21	NA	Consider cPTC	T2	N1
89	FvPTC	Female	60	12	NA	Consider cPTC	T1b	N1
82	FvPTC	Male	53	11	NA	Consider cPTC	T1b	N1
81	FvPTC	Female	54	6	NA	Consider cPTC	T1a	N1
83	FvPTC	Female	34	25	NA	NA	T2	NA
177	FvPTC	Male	65	6	NA	Consider cPTC	T1a	N0
84	FvPTC	Male	29	8	No	Consider cPTC	T1a	N1
85	FvPTC	Female	53	7	NA	Consider cPTC	T1a	N0
178	FvPTC	Female	34	15	NA	NA	T1b	N0
179	FvPTC	Female	46	5	NA	Consider cPTC	T1a	N0
180	FvPTC	Male	46	28	NA	NA	T2	N1
79	FvPTC	Female	40	35	NA	NA	T2	N1
80	FvPTC	Female	68	12	NA	Consider cPTC	T1b	N0
181	FvPTC	Female	41	7	NA	Consider cPTC	T1a	N0
21	FvPTC	Male	41	15	NA	NA	T1b	N1
22	FvPTC	Female	60	10	NA	Consider cPTC	T1a	N1
37	FvPTC	Female	40	30	NA	NA	T2	NA
30	FvPTC	Female	52	7	No	Consider cPTC	T1a	N0
35	FvPTC	Female	52	30	NA	NA	T2	N1
29	FvPTC	Female	48	13	NA	Uncertain	T1b	N0
23	FvPTC	Female	35	9	NA	Consider cPTC	T1a	N0
182	FvPTC	Male	14	20	NA	Benign	T1b	N1
28	FvPTC	Female	24	15	NA	NA	T1b	NA
31	FvPTC	Female	56	8	NA	NA	T1a	N0
24	FvPTC	Female	38	18	NA	Consider cPTC	T1b	N0
20	FvPTC	Female	45	12	NA	Consider cPTC	T1b	N1
27	FvPTC	Female	50	12	NA	Uncertain	T1b	N0
19	FvPTC	Male	28	18	NA	Uncertain	T1b	N1
26	FvPTC	Male	28	34	NA	NA	T2	NA
183	FvPTC	Male	31	35	NA	NA	T2	N0
25	FvPTC	Female	47	5	No	Uncertain	T1a	N0
33	FvPTC	Female	40	5	NA	Consider cPTC	T1a	N0
36	FvPTC	Male	50	15	NA	NA	T1b	N0
34	FvPTC	Female	55	17	NA	NA	T1b	N2
32	FvPTC	Female	70	10	NA	NA	T1a	N0
184	FvPTC	Female	41	7	NA	NA	T1a	N0
74	FvPTC	Female	60	11	NA	NA	T1b	N2
75	FvPTC	Male	36	20	NA	NA	T1b	NA
185	FvPTC	Female	65	5	NA	Consider cPTC	T1a	N0
186	FvPTC	Female	44	22	NA	NA	T2	NA
187	FvPTC	Female	33	8	NA	Consider cPTC	T1a	N1
188	FvPTC	Female	55	28	NA	NA	T2	NA
189	FvPTC	Male	47	6	NA	NA	T1a	N0
190	FvPTC	Female	23	25	NA	Consider cPTC	T2	N2
191	FvPTC	Male	63	16	NA	NA	T1b	NA
192	FvPTC	Female	63	30	NA	NA	T2	NA
78	FvPTC	Male	22	13	NA	Uncertain	T1b	N1
72	FvPTC	Male	66	8	NA	NA	T1a	NA
193	FvPTC	Female	53	22	NA	NA	T2	N0
194	FvPTC	Male	61	11	NA	NA	T1b	N1
73	FvPTC	Female	34	20	NA	NA	T1b	N1
195	FvPTC	Female	55	4	NA	NA	T1a	NA
196	FvPTC	Female	39	5	NA	Consider cPTC	T1a	N0
197	FvPTC	Female	62	7	NA	Consider cPTC	T1a	N0
198	FvPTC	Female	60	5	NA	NA	T1a	N0
76	FvPTC	Female	49	10	NA	NA	T1a	N0
199	FvPTC	Female	45	10	NA	Consider cPTC	T1a	N1
200	FvPTC	Male	60	6	NA	Consider cPTC	T1a	N0
77	FvPTC	Female	63	20	NA	NA	T1b	N0
201	FvPTC	Female	57	5	NA	NA	T1a	N0
202	FTC	Female	68	90	no	Consider cPTC	T3a	Nx
203	FTC	Female	35	25	NA	NA	T2	Nx
204	FTC	Female	36	25	NA	NA	T2	Nx
205	FTC	Female	57	30	NA	NA	T2	Nx
206	FTC	Female	40	17	NA	NA	T1b	N0
207	FTC	Female	77	15	NA	NA	T1b	Nx
208	FTC	Male	59	25	NA	NA	T2	Nx
209	FTC	Male	25	35	NA	NA	T2	Nx
210	FTC	Male	51	18	NA	Benign	T1b	Nx
211	FTC	Female	35	30	NA	NA	T2	Nx
212	FTC	Male	29	30	NA	NA	T2	N0
213	FTC	Female	56	41	NA	NA	T3a	Nx
214	FTC	Male	59	40	NA	NA	T2	Nx
215	FTC	Female	35	35	NA	NA	T2	Nx
216	FTC	Female	21	24	NA	NA	T2	N0
217	FTC	Female	33	16	NA	NA	T1b	Nx
218	FTC	Male	30	60	NA	NA	T3a	Nx
219	FTC	Male	36	22	NA	NA	T2	N0
220	FTC	Male	49	45	NA	NA	T3a	Nx
221	FTC	Female	29	25	NA	NA	T2	Nx
222	FTC	Female	53	15	NA	NA	T1b	N0
223	FTC	Female	23	30	NA	NA	T2	Nx
224	FTC	Male	63	17	NA	NA	T1b	Nx
225	FTC	Female	31	7	NA	NA	T1a	Nx
226	FTC	Female	57	33	NA	NA	T2	N0
227	FTC	Male	22	21	NA	NA	T2	Nx
228	FTC	Female	44	15	NA	NA	T1b	Nx
229	FTC	Female	47	40	NA	NA	T2	Nx
230	FTC	Female	61	35	NA	NA	T2	Nx
231	FTC	Male	17	45	NA	NA	T3a	Nx
47	FTC	Male	35	30	NA	NA	T2	Nx
31	FTC	Female	56	9	NA	NA	T1a	N0
51	FTC	Female	24	25	NA	NA	T2	N0
50	FTC	Female	39	25	NA	NA	T2	Nx
49	FTC	Male	59	50	NA	NA	T3a	Nx
48	FTC	Male	61	50	NA	NA	T3a	N0
42	FTC	Female	62	50	NA	NA	T3a	Nx
38	FTC	Female	68	65	NA	NA	T3a	Nx
39	FTC	Male	22	30	No	NA	T2	Nx
40	FTC	Female	50	35	NA	NA	T2	N0
41	FTC	Male	30	32	NA	NA	T2	Nx
43	FTC	Female	73	27	NA	NA	T2	Nx
44	FTC	Female	55	35	NA	NA	T2	N0
45	FTC	Female	20	45	NA	NA	T3a	Nx
46	FTC	Male	55	26	NA	NA	T2	N0
95	FTC	Female	54	25	NA	NA	T2	N0
232	FTC	Female	37	22	NA	NA	T2	Nx
233	FTC	Female	50	20	NA	NA	T1b	Nx
234	FTC	Female	44	44	NA	NA	T3a	Nx
235	FTC	Female	58	30	NA	NA	T2	Nx
236	FTC	Female	31	15	NA	Benign	T1b	N0
237	FTC	Female	60	25	NA	NA	T2	Nx
238	FTC	Female	46	30	NA	NA	T2	Nx
239	FTC	Female	56	6	No	NA	T1a	Nx
240	FTC	Female	46	12	NA	NA	T1b	Nx
241	FTC	Male	57	25	NA	Benign	T2	N1
94	FTC	Male	29	25	NA	Consider cPTC	T2	N0
242	FTC	Male	49	6	NA	NA	T1a	Nx
243	FTC	Female	52	22	NA	Benign	T2	Nx
244	FTC	Female	52	35	NA	NA	T2	N0
245	FTC	Male	35	60	NA	NA	T3a	N0
246	FTC	Female	61	45	NA	NA	T3a	Nx
100	FTC	Female	30	35	NA	NA	T2	Nx
101	FTC	Female	27	5	NA	NA	T1a	N0
102	FTC	Male	38	42	NA	NA	T3a	Nx
247	FTC	Male	57	30	NA	NA	T2	Nx
248	FTC	Male	46	25	NA	NA	T2	Nx

## Sheet: Summary
Case No.	Histopathology	Gender	Age	Size (mm)	BRAF mutation	FNA Cytopathology	Stage	N	DIA	PRM	IHC
1	FA	Female	50	45	NA	NA	/	/	DIA		IHC
2	FA	Female	42	44	NA	NA	/	/	DIA		IHC
3	FA	Female	60	45	NA	NA	/	/	DIA		IHC
4	FA	Male	54	50	NA	NA	/	/	DIA		IHC
5	FA	Female	58	30	NA	NA	/	/	DIA		IHC
6	FA	Male	60	40	NA	NA	/	/	DIA		IHC
7	FA	Female	44	30	NA	NA	/	/	DIA		IHC
8	FA	Male	30	70	NA	NA	/	/	DIA
9	FA	Male	29	18	NA	NA	/	/	DIA		IHC
10	FA	Female	56	9	NA	Benign	/	/	DIA		IHC
11	FA	Female	36	12	NA	NA	/	/	DIA		IHC
12	FA	Female	44	40	NA	NA	/	/	DIA		IHC
13	FA	Male	23	50	NA	NA	/	/	DIA		IHC
14	FA	Male	50	40	NA	NA	/	/	DIA		IHC
15	FA	Female	68	12	NA	NA	/	/	DIA		IHC
16	FA	Male	53	40	NA	NA	/	/	DIA		IHC
17	FA	Male	26	22	NA	NA	/	/	DIA		IHC
18	FA	Female	61	10	NA	NA	/	/	DIA
19	FvPTC	Male	28	18	NA	Uncertain	T1b	N1	DIA		IHC
20	FvPTC	Female	45	12	NA	Uncertain	T1b	N1	DIA		IHC
21	FvPTC	Male	41	15	NA	NA	T1b	N1	DIA		IHC
22	FvPTC	Female	60	10	NA	Consider cPTC	T1a	N1	DIA		IHC
23	FvPTC	Female	35	9	NA	Consider cPTC	T1a	N0	DIA		IHC
24	FvPTC	Female	38	18	NA	Consider cPTC	T1a	N0	DIA		IHC
25	FvPTC	Female	47	5	No	Uncertain	T1a	N0	DIA		IHC
26	FvPTC	Female	48	34	NA	NA	T2	Nx	DIA		IHC
27	FvPTC	Female	50	12	NA	Uncertain	T1b	N0	DIA		IHC
28	FvPTC	Female	24	15	NA	NA	T1b	Nx	DIA		IHC
29	FvPTC	Female	48	13	NA	Uncertain	T1b	N0	DIA		IHC
30	FvPTC	Female	52	7	Yes	Consider cPTC	T1a	N0	DIA		IHC
31	FvPTC	Female	56	9	NA	NA	T1a	N0	DIA		IHC
32	FvPTC	Female	70	10	NA	NA	T1a	N0	DIA		IHC
33	FvPTC	Female	40	5	NA	NA	T1a	N0	DIA		IHC
34	FvPTC	Female	55	17	NA	NA	T1b	N1	DIA		IHC
35	FvPTC	Female	52	30	NA	NA	T2	Nx	DIA		IHC
36	FvPTC	Male	50	20	NA	NA	T1b	N0	DIA		IHC
37	FvPTC	Female	40	30	NA	NA	T2	Nx	DIA		IHC
38	FTC	Female	68	65	NA	NA	T3a	Nx	DIA		IHC
39	FTC	Male	22	30	No	NA	T2	Nx	DIA		IHC
40	FTC	Female	50	35	NA	NA	T2	N0	DIA		IHC
41	FTC	Male	30	32	NA	NA	T2	Nx	DIA		IHC
42	FTC	Female	62	50	NA	NA	T3a	Nx	DIA		IHC
43	FTC	Female	73	34	NA	NA	T2	Nx	DIA		IHC
44	FTC	Female	55	35	NA	NA	T2	N0	DIA		IHC
45	FTC	Female	20	45	NA	NA	T3a	Nx	DIA		IHC
46	FTC	Male	55	26	NA	NA	T2	N0	DIA		IHC
47	FTC	Male	35	30	NA	NA	T2	N0	DIA		IHC
48	FTC	Male	61	50	NA	NA	T3a	Nx	DIA		IHC
49	FTC	Male	59	50	NA	NA	T3a	Nx	DIA		IHC
50	FTC	Female	39	25	NA	NA	T2	Nx	DIA		IHC
51	FTC	Female	24	25	NA	NA	T2	N0	DIA		IHC
52	FA	Female	64	40	NA	NA	/	/		PRM	IHC
53	FA	Male	42	25	NA	NA	/	/		PRM	IHC
54	FA	Female	30	24	NA	NA	/	/		PRM	IHC
55	FA	Female	26	30	NA	NA	/	/		PRM	IHC
56	FA	Male	40	30	NA	NA	/	/		PRM	IHC
57	FA	Female	38	50	NA	NA	/	/		PRM	IHC
58	FA	Male	39	35	NA	NA	/	/		PRM	IHC
59	FA	Female	54	30	NA	NA	/	/		PRM	IHC
60	FA	Female	52	30	NA	NA	/	/		PRM	IHC
61	FA	Male	54	45	NA	NA	/	/		PRM	IHC
62	FA	Male	55	45	NA	NA	/	/		PRM	IHC
63	FA	Female	44	26	NA	NA	/	/		PRM	IHC
64	FA	Female	61	45	NA	NA	/	/		PRM	IHC
65	FA	Female	46	22	NA	NA	/	/		PRM	IHC
66	FA	Male	36	25	NA	NA	/	/		PRM	IHC
67	FA	Female	59	18	NA	NA	/	/		PRM	IHC
68	FA	Male	61	36	NA	NA	/	/		PRM	IHC
69	FA	Female	31	45	NA	NA	/	/		PRM	IHC
70	FA	Female	57	30	NA	NA	/	/		PRM	IHC
71	FA	Female	56	32	NA	NA	/	/		PRM	IHC
72	FvPTC	Male	66	8	NA	NA	T1a	Nx		PRM	IHC
73	FvPTC	Female	34	20	NA	NA	T1b	N1		PRM	IHC
74	FvPTC	Female	60	11	NA	NA	T1b	N1		PRM	IHC
75	FvPTC	Male	36	20	NA	NA	T1b	Nx		PRM	IHC
76	FvPTC	Female	49	10	NA	NA	T1a	N0		PRM	IHC
77	FvPTC	Female	63	20	NA	NA	T1b	N0		PRM	IHC
78	FvPTC	Male	22	13	NA	Uncertain	T1b	N1		PRM	IHC
79	FvPTC	Female	40	35	NA	NA	T2	N1		PRM	IHC
80	FvPTC	Female	68	12	NA	Consider cPTC	T1b	N0		PRM	IHC
81	FvPTC	Female	54	6	NA	NA	T1a	N1		PRM	IHC
82	FvPTC	Male	53	11	NA	Consider cPTC	T1b	N1		PRM	IHC
83	FvPTC	Female	34	25	NA	NA	T2	Nx		PRM	IHC
84	FvPTC	Male	29	8	NA	NA	T1a	N1		PRM	IHC
85	FvPTC	Female	53	7	NA	Consider cPTC	T1a	N0		PRM	IHC
86	FvPTC	Female	23	7	No	Uncertain	T1a	N0		PRM	IHC
87	FvPTC	Female	30	16	NA	Consider cPTC	T1b	N0		PRM	IHC
88	FvPTC	Female	25	21	NA	Consider cPTC	T2	N1		PRM	IHC
89	FvPTC	Female	60	12	NA	Consider cPTC	T1b	N1		PRM	IHC
90	FvPTC	Male	34	6	NA	Consider cPTC	T1a	N1		PRM
91	FvPTC	Female	23	11	No	Consider cPTC	T1b	N0		PRM
92	FTC	Male	55	60	NA	NA	T3a	Nx		PRM
93	FTC	Female	10	35	NA	NA	T2	Nx		PRM
94	FTC	Male	29	18	NA	NA	T1b	Nx		PRM	IHC
95	FTC	Female	54	25	NA	NA	T2	Nx		PRM	IHC
96	FTC	Female	56	25	NA	NA	T2	Nx		PRM
97	FTC	Male	53	32	NA	NA	T2	Nx		PRM
98	FTC	Female	42	35	NA	NA	T2	Nx		PRM
99	FTC	Female	43	25	NA	NA	T2	Nx		PRM
100	FTC	Female	30	35	NA	NA	T2	Nx		PRM	IHC
101	FTC	Female	27	5	NA	NA	T1a	Nx		PRM	IHC
102	FTC	Male	38	42	NA	NA	T2	Nx		PRM	IHC
103	FTC	Male	28	11	NA	NA	T1b	Nx		PRM
104	FTC	Female	54	45	NA	NA	T2	Nx		PRM
105	FTC	Female	64	50	NA	NA	T2	Nx		PRM
106	FTC	Male	52	25	NA	NA	T2	Nx		PRM
107	FTC	Female	39	43	NA	NA	T2	N0		PRM
108	FTC	Female	22	60	NA	NA	T2	Nx		PRM
109	FTC	Female	45	45	NA	NA	T2	Nx		PRM
110	FTC	Female	64	30	NA	NA	T2	N0		PRM
111	FA	Female	28	25	NA	NA	/	/			IHC
112	FA	Male	44	35	NA	NA	/	/			IHC
113	FA	Female	35	28	NA	NA	/	/			IHC
114	FA	Female	39	15	NA	NA	/	/			IHC
115	FA	Male	21	25	NA	NA	/	/			IHC
116	FA	Female	61	14	NA	NA	/	/			IHC
117	FA	Female	29	24	NA	NA	/	/			IHC
118	FA	Female	54	35	NA	NA	/	/			IHC
119	FA	Female	51	36	NA	NA	/	/			IHC
120	FA	Female	69	70	NA	NA	/	/			IHC
121	FA	Female	63	7	NA	Benign	/	/			IHC
122	FA	Female	31	12	NA	Uncertain	/	/			IHC
123	FA	Male	55	17	NA	NA	/	/			IHC
124	FA	Female	50	75	NA	NA	/	/			IHC
125	FA	Female	44	22	NA	NA	/	/			IHC
126	FA	Female	24	45	NA	NA	/	/			IHC
127	FA	Female	40	25	NA	NA	/	/			IHC
128	FA	Female	25	28	NA	NA	/	/			IHC
129	FA	Female	52	40	NA	NA	/	/			IHC
130	FA	Male	62	35	NA	NA	/	/			IHC
131	FA	Female	38	30	NA	NA	/	/			IHC
132	FA	Male	40	40	NA	NA	/	/			IHC
133	FA	Female	54	23	NA	NA	/	/			IHC
134	FA	Male	71	57	No	Uncertain	/	/			IHC
135	FA	Female	61	30	NA	Benign	/	/			IHC
136	FA	Female	59	18	NA	NA	/	/			IHC
137	FA	Female	42	30	NA	NA	/	/			IHC
138	FA	Female	53	22	NA	NA	/	/			IHC
139	FA	Female	26	30	NA	NA	/	/			IHC
140	FA	Male	15	40	NA	NA	/	/			IHC
141	FA	Female	41	26	NA	NA	/	/			IHC
142	FA	Female	60	15	NA	Uncertain	/	/			IHC
143	FA	Female	57	19	NA	NA	/	/			IHC
144	FA	Female	26	20	NA	NA	/	/			IHC
145	FA	Male	66	20	NA	NA	/	/			IHC
146	FA	Female	35	15	NA	NA	/	/			IHC
147	FA	Female	43	40	NA	NA	/	/			IHC
148	FA	Female	49	40	NA	NA	/	/			IHC
149	FA	Female	66	79	NA	NA	/	/			IHC
150	FA	Male	62	21	NA	NA	/	/			IHC
151	FA	Female	47	85	NA	NA	/	/			IHC
152	FA	Female	30	37	NA	NA	/	/			IHC
153	FA	Female	72	30	NA	NA	/	/			IHC
154	FA	Male	52	30	NA	NA	/	/			IHC
155	FA	Male	55	18	NA	NA	/	/			IHC
156	FA	Female	39	40	NA	NA	/	/			IHC
157	FA	Female	52	22	NA	NA	/	/			IHC
158	FA	Female	50	60	NA	NA	/	/			IHC
159	FA	Male	38	35	NA	NA	/	/			IHC
160	FA	Female	57	25	NA	NA	/	/			IHC
161	FA	Male	43	18	NA	NA	/	/			IHC
162	FA	Female	44	25	NA	NA	/	/			IHC
163	FA	Female	62	20	NA	NA	/	/			IHC
164	FA	Female	67	55	NA	NA	/	/			IHC
165	FA	Female	41	40	NA	NA	/	/			IHC
166	FA	Male	67	45	NA	NA	/	/			IHC
167	FA	Female	34	32	NA	NA	/	/			IHC
168	FA	Male	37	25	NA	NA	/	/			IHC
169	FA	Male	44	20	NA	Benign	/	/			IHC
170	FA	Male	78	14	NA	NA	/	/			IHC
171	FA	Female	51	35	NA	NA	/	/			IHC
172	FA	Female	62	20	NA	NA	/	/			IHC
173	FA	Female	50	35	NA	NA	/	/			IHC
174	FvPTC	Female	42	7	NA	NA	T1a	N0			IHC
175	FvPTC	Female	33	7	No	Uncertain	T1a	N0			IHC
176	FvPTC	Female	48	6	NA	Consider cPTC	T1a	N0			IHC
177	FvPTC	Male	65	6	NA	Consider cPTC	T1a	N0			IHC
178	FvPTC	Female	34	15	NA	NA	T1b	N0			IHC
179	FvPTC	Female	46	5	NA	Consider cPTC	T1a	N0			IHC
180	FvPTC	Male	46	28	NA	NA	T2	N1			IHC
181	FvPTC	Female	41	7	NA	Consider cPTC	T1a	N0			IHC
182	FvPTC	Male	14	20	NA	Benign	T1b	N1			IHC
183	FvPTC	Male	31	35	NA	NA	T2	N0			IHC
184	FvPTC	Female	41	7	NA	NA	T1a	N0			IHC
185	FvPTC	Female	65	5	NA	Consider cPTC	T1a	N0			IHC
186	FvPTC	Female	44	22	NA	NA	T2	NA			IHC
187	FvPTC	Female	33	8	NA	Consider cPTC	T1a	N1			IHC
188	FvPTC	Female	55	28	NA	NA	T2	NA			IHC
189	FvPTC	Male	47	6	NA	NA	T1a	N0			IHC
190	FvPTC	Female	23	25	NA	Consider cPTC	T2	N2			IHC
191	FvPTC	Male	63	16	NA	NA	T1b	NA			IHC
192	FvPTC	Female	63	30	NA	NA	T2	NA			IHC
193	FvPTC	Female	53	22	NA	NA	T2	N0			IHC
194	FvPTC	Male	61	11	NA	NA	T1b	N1			IHC
195	FvPTC	Female	55	4	NA	NA	T1a	NA			IHC
196	FvPTC	Female	39	5	NA	Consider cPTC	T1a	N0			IHC
197	FvPTC	Female	62	7	NA	Consider cPTC	T1a	N0			IHC
198	FvPTC	Female	60	5	NA	NA	T1a	N0			IHC
199	FvPTC	Female	45	10	NA	Consider cPTC	T1a	N1			IHC
200	FvPTC	Male	60	6	NA	Consider cPTC	T1a	N0			IHC
201	FvPTC	Female	57	5	NA	NA	T1a	N0			IHC
202	FTC	Female	68	90	no	Consider cPTC	T3a	Nx			IHC
203	FTC	Female	35	25	NA	NA	T2	Nx			IHC
204	FTC	Female	36	25	NA	NA	T2	Nx			IHC
205	FTC	Female	57	30	NA	NA	T2	Nx			IHC
206	FTC	Female	40	17	NA	NA	T1b	N0			IHC
207	FTC	Female	77	15	NA	NA	T1b	Nx			IHC
208	FTC	Male	59	25	NA	NA	T2	Nx			IHC
209	FTC	Male	25	35	NA	NA	T2	Nx			IHC
210	FTC	Male	51	18	NA	Benign	T1b	Nx			IHC
211	FTC	Female	35	30	NA	NA	T2	Nx			IHC
212	FTC	Male	29	30	NA	NA	T2	N0			IHC
213	FTC	Female	56	41	NA	NA	T3a	Nx			IHC
214	FTC	Male	59	40	NA	NA	T2	Nx			IHC
215	FTC	Female	35	35	NA	NA	T2	Nx			IHC
216	FTC	Female	21	24	NA	NA	T2	N0			IHC
217	FTC	Female	33	16	NA	NA	T1b	Nx			IHC
218	FTC	Male	30	60	NA	NA	T3a	Nx			IHC
219	FTC	Male	36	22	NA	NA	T2	N0			IHC
220	FTC	Male	49	45	NA	NA	T3a	Nx			IHC
221	FTC	Female	29	25	NA	NA	T2	Nx			IHC
222	FTC	Female	53	15	NA	NA	T1b	N0			IHC
223	FTC	Female	23	30	NA	NA	T2	Nx			IHC
224	FTC	Male	63	17	NA	NA	T1b	Nx			IHC
225	FTC	Female	31	7	NA	NA	T1a	Nx			IHC
226	FTC	Female	57	33	NA	NA	T2	N0			IHC
227	FTC	Male	22	21	NA	NA	T2	Nx			IHC
228	FTC	Female	44	15	NA	NA	T1b	Nx			IHC
229	FTC	Female	47	40	NA	NA	T2	Nx			IHC
230	FTC	Female	61	35	NA	NA	T2	Nx			IHC
231	FTC	Male	17	45	NA	NA	T3a	Nx			IHC
232	FTC	Female	37	22	NA	NA	T2	Nx			IHC
233	FTC	Female	50	20	NA	NA	T1b	Nx			IHC
234	FTC	Female	44	44	NA	NA	T3a	Nx			IHC
235	FTC	Female	58	30	NA	NA	T2	Nx			IHC
236	FTC	Female	31	15	NA	Benign	T1b	N0			IHC
237	FTC	Female	60	25	NA	NA	T2	Nx			IHC
238	FTC	Female	46	30	NA	NA	T2	Nx			IHC
239	FTC	Female	56	6	No	NA	T1a	Nx			IHC
240	FTC	Female	46	12	NA	NA	T1b	Nx			IHC
241	FTC	Male	57	25	NA	Benign	T2	N1			IHC
242	FTC	Male	49	6	NA	NA	T1a	Nx			IHC
243	FTC	Female	52	22	NA	Benign	T2	Nx			IHC
244	FTC	Female	52	35	NA	NA	T2	N0			IHC
245	FTC	Male	35	60	NA	NA	T3a	N0			IHC
246	FTC	Female	61	45	NA	NA	T3a	Nx			IHC
247	FTC	Male	57	30	NA	NA	T2	Nx			IHC
248	FTC	Male	46	25	NA	NA	T2	Nx			IHC
