# Supplementary material for: Proteotypic Differences of Follicular-Patterned Thyroid Neoplasms
Source: Front Endocrinol (Lausanne). 2022 Jul 6;13:854611. doi: 10.3389/fendo.2022.854611 (PMC9340356; doi:10.3389/fendo.2022.854611)
Supplement: Supplementary Table 2 — Protein expression comparison among the FA, FTC, and FvPTC. [file Table_2.xlsx]

## Sheet: 4107 Proteins
	Protein symbol	Adjusted P values (ANOVA)
1	X1433B_HUMAN	0.0761418
2	X1433E_HUMAN	0.00491162
3	X1433F_HUMAN	0.0677373
4	X1433G_HUMAN	0.0203279
5	X1433S_HUMAN	NA
6	X1433T_HUMAN	0.106165
7	X1433Z_HUMAN	0.172288
8	X1A02_HUMAN	0.565731
9	X1A31_HUMAN	0.565731
10	X1B48_HUMAN	0.18406
11	X1C03_HUMAN	NA
12	X1C12_HUMAN	0.093332
13	X2A5A_HUMAN	0.851843
14	X2A5D_HUMAN	0.544417
15	X2A5G_HUMAN	0.685884
16	X2AAA_HUMAN	0.0214614
17	X2ABA_HUMAN	0.941577
18	X2B13_HUMAN	0.350315
19	X2B14_HUMAN	NA
20	X2B17_HUMAN	0.955206
21	X2B19_HUMAN	NA
22	X2B1E_HUMAN	NA
23	X3HAO_HUMAN	NA
24	X3HIDH_HUMAN	0.311692
25	X3MG_HUMAN	0.769672
26	X41_HUMAN	0.387336
27	X4EBP1_HUMAN	0.967532
28	X4F2_HUMAN	0.6265
29	X5NT3A_HUMAN	0.515851
30	X5NTC_HUMAN	0.822929
31	X5NTD_HUMAN	0.119947
32	X6PGD_HUMAN	0.148238
33	X6PGL_HUMAN	0.000833602
34	A16A1_HUMAN	0.937386
35	A1AG1_HUMAN	0.439408
36	A1AG2_HUMAN	0.507093
37	A1AT_HUMAN	0.00454478
38	A1BG_HUMAN	0.669128
39	A2AP_HUMAN	0.221847
40	A2GL_HUMAN	0.76306
41	A2MG_HUMAN	0.679152
42	A4_HUMAN	0.709715
43	AACS_HUMAN	NA
44	AACT_HUMAN	0.241382
45	AAK1_HUMAN	0.0394311
46	AAKB1_HUMAN	0.0518009
47	AAKG1_HUMAN	0.0353314
48	AAMDC_HUMAN	0.670789
49	AAPK1_HUMAN	0.215263
50	AAPK2_HUMAN	0.458415
51	AASD1_HUMAN	NA
52	AASS_HUMAN	0.857494
53	AATC_HUMAN	0.0394797
54	AATM_HUMAN	0.726478
55	ABC3C_HUMAN	0.987039
56	ABCA3_HUMAN	NA
57	ABCA8_HUMAN	NA
58	ABCB6_HUMAN	0.885956
59	ABCB7_HUMAN	0.168944
60	ABCB8_HUMAN	NA
61	ABCB9_HUMAN	0.400549
62	ABCBA_HUMAN	0.964608
63	ABCD3_HUMAN	0.273062
64	ABCE1_HUMAN	0.805
65	ABCF1_HUMAN	0.111215
66	ABCF3_HUMAN	0.0693969
67	ABCG2_HUMAN	0.729212
68	ABD12_HUMAN	0.933946
69	ABHD6_HUMAN	NA
70	ABHDA_HUMAN	0.869262
71	ABHDB_HUMAN	0.492854
72	ABHEB_HUMAN	0.42875
73	ABHGA_HUMAN	0.33494
74	ABI1_HUMAN	0.0868915
75	ABI2_HUMAN	0.000234854
76	ABLM1_HUMAN	0.476239
77	ABRAL_HUMAN	0.919483
78	ACAD8_HUMAN	0.420426
79	ACAD9_HUMAN	0.881618
80	ACADL_HUMAN	0.581464
81	ACADM_HUMAN	0.51308
82	ACADS_HUMAN	0.814257
83	ACADV_HUMAN	0.282843
84	ACAP1_HUMAN	0.000275872
85	ACBD5_HUMAN	NA
86	ACBD7_HUMAN	0.9673
87	ACBP_HUMAN	0.0261496
88	ACD10_HUMAN	0.522463
89	ACDSB_HUMAN	0.766386
90	ACE_HUMAN	0.210797
91	ACINU_HUMAN	0.158488
92	ACL6A_HUMAN	0.0209197
93	ACLY_HUMAN	0.105266
94	ACO13_HUMAN	0.69891
95	ACOC_HUMAN	0.0103955
96	ACON_HUMAN	0.0942479
97	ACOT1_HUMAN	0.296986
98	ACOT9_HUMAN	0.870201
99	ACOX2_HUMAN	0.944174
100	ACPH_HUMAN	0.178648
101	ACPM_HUMAN	0.255776
102	ACS2L_HUMAN	0.399507
103	ACSA_HUMAN	0.69891
104	ACSF2_HUMAN	0.155667
105	ACSF3_HUMAN	NA
106	ACSL1_HUMAN	0.360925
107	ACSL3_HUMAN	0.285684
108	ACSL4_HUMAN	NA
109	ACSS3_HUMAN	0.660752
110	ACTA_HUMAN	0.443535
111	ACTBL_HUMAN	0.112904
112	ACTBM_HUMAN	0.553139
113	ACTB_HUMAN	0.0116521
114	ACTG_HUMAN	0.930498
115	ACTN1_HUMAN	0.44866
116	ACTN2_HUMAN	0.416677
117	ACTN4_HUMAN	0.677979
118	ACTS_HUMAN	0.00259483
119	ACTZ_HUMAN	0.105266
120	ACY1_HUMAN	0.440521
121	ACYP1_HUMAN	0.970294
122	ACYP2_HUMAN	0.400549
123	ADA10_HUMAN	0.389496
124	ADA2_HUMAN	NA
125	ADA_HUMAN	0.0279888
126	ADDA_HUMAN	0.236118
127	ADDB_HUMAN	NA
128	ADDG_HUMAN	0.284186
129	ADH1B_HUMAN	0.234789
130	ADHX_HUMAN	0.391639
131	ADIPO_HUMAN	0.12051
132	ADIRF_HUMAN	0.00502573
133	ADK_HUMAN	4.0751e-05
134	ADNP_HUMAN	0.524864
135	ADPGK_HUMAN	NA
136	ADPPT_HUMAN	NA
137	ADRO_HUMAN	0.86617
138	ADSV_HUMAN	0.374576
139	ADT1_HUMAN	0.746219
140	ADT2_HUMAN	0.175236
141	ADT3_HUMAN	0.298098
142	ADX_HUMAN	0.406281
143	AEBP1_HUMAN	0.00116476
144	AF1L2_HUMAN	0.170532
145	AFAD_HUMAN	0.00022093
146	AFAM_HUMAN	0.0796299
147	AFAP1_HUMAN	0.382775
148	AFG32_HUMAN	0.104862
149	AGAL_HUMAN	0.00454478
150	AGFG1_HUMAN	0.184469
151	AGK_HUMAN	0.290468
152	AGM1_HUMAN	0.427398
153	AGO3_HUMAN	0.982409
154	AGR2_HUMAN	0.422976
155	AGRG1_HUMAN	0.442636
156	AGRG2_HUMAN	0.257123
157	AGRIN_HUMAN	0.122604
158	AGRL2_HUMAN	0.959023
159	AHNK2_HUMAN	NA
160	AHNK_HUMAN	0.00027512
161	AHSA1_HUMAN	0.876175
162	AIF1L_HUMAN	0.0292174
163	AIF1_HUMAN	0.0730577
164	AIFM1_HUMAN	0.525745
165	AIMP1_HUMAN	0.027053
166	AIMP2_HUMAN	0.143753
167	AIP_HUMAN	0.075503
168	AK17A_HUMAN	0.13443
169	AK1A1_HUMAN	0.306815
170	AK1C1_HUMAN	0.0761418
171	AK1C2_HUMAN	0.4871
172	AK1C3_HUMAN	0.392513
173	AKA12_HUMAN	0.170378
174	AKAP1_HUMAN	0.349445
175	AKAP2_HUMAN	0.478448
176	AKAP8_HUMAN	0.0112442
177	AKAP9_HUMAN	0.0262648
178	AKP13_HUMAN	0.0925862
179	AKP8L_HUMAN	0.884277
180	AKT1_HUMAN	0.155147
181	AKT2_HUMAN	0.00801618
182	AL1A1_HUMAN	0.183068
183	AL1A3_HUMAN	0.915132
184	AL1B1_HUMAN	0.298098
185	AL1L1_HUMAN	0.0350516
186	AL1L2_HUMAN	NA
187	AL3A2_HUMAN	0.912118
188	AL3B1_HUMAN	NA
189	AL4A1_HUMAN	0.0393336
190	AL7A1_HUMAN	0.000127156
191	AL9A1_HUMAN	0.967532
192	ALBU_HUMAN	0.551496
193	ALDH2_HUMAN	0.919483
194	ALDOA_HUMAN	0.546737
195	ALDOB_HUMAN	NA
196	ALDOC_HUMAN	0.166155
197	ALDR_HUMAN	0.314111
198	ALG12_HUMAN	NA
199	ALG1_HUMAN	0.715882
200	ALG2_HUMAN	0.0948803
201	ALG5_HUMAN	0.666021
202	ALS_HUMAN	0.569023
203	AMACR_HUMAN	0.480632
204	AMBP_HUMAN	0.104708
205	AMD_HUMAN	NA
206	AMPB_HUMAN	0.642462
207	AMPD2_HUMAN	0.114375
208	AMPD3_HUMAN	NA
209	AMPL_HUMAN	0.0443533
210	AMPN_HUMAN	0.815567
211	AMRP_HUMAN	0.29194
212	AMY1_HUMAN	0.128496
213	AN13A_HUMAN	0.866083
214	AN32A_HUMAN	0.00435309
215	AN32B_HUMAN	0.553742
216	AN32E_HUMAN	0.000705066
217	ANAG_HUMAN	0.798392
218	ANCHR_HUMAN	0.182378
219	ANFY1_HUMAN	0.0625083
220	ANGT_HUMAN	0.0195683
221	ANK1_HUMAN	0.492099
222	ANK2_HUMAN	0.078558
223	ANK3_HUMAN	0.387336
224	ANKH1_HUMAN	0.387336
225	ANKY2_HUMAN	0.0977056
226	ANM1_HUMAN	0.954438
227	ANM5_HUMAN	0.12194
228	ANO6_HUMAN	0.87986
229	ANPRC_HUMAN	0.473782
230	ANR28_HUMAN	NA
231	ANT3_HUMAN	0.00556292
232	ANX11_HUMAN	0.000530411
233	ANXA1_HUMAN	4.85985e-06
234	ANXA2_HUMAN	0.00600259
235	ANXA3_HUMAN	0.6265
236	ANXA4_HUMAN	0.00177895
237	ANXA5_HUMAN	0.0507721
238	ANXA6_HUMAN	0.791554
239	ANXA7_HUMAN	0.0560979
240	ANXA9_HUMAN	0.13101
241	AOC1_HUMAN	0.785287
242	AOC3_HUMAN	0.371728
243	AOFA_HUMAN	0.523559
244	AOFB_HUMAN	0.410722
245	AP1B1_HUMAN	0.134519
246	AP1G1_HUMAN	0.012924
247	AP1M1_HUMAN	0.211523
248	AP1M2_HUMAN	0.382775
249	AP1S1_HUMAN	0.298098
250	AP1S3_HUMAN	NA
251	AP2A1_HUMAN	0.0448843
252	AP2A2_HUMAN	0.205959
253	AP2B1_HUMAN	0.0935166
254	AP2M1_HUMAN	0.0867753
255	AP2S1_HUMAN	0.770619
256	AP3B1_HUMAN	0.839134
257	AP3D1_HUMAN	0.824866
258	AP3M1_HUMAN	0.298868
259	AP3M2_HUMAN	0.278283
260	AP3S1_HUMAN	0.0529883
261	APEX1_HUMAN	0.348202
262	API5_HUMAN	0.0227568
263	APLP2_HUMAN	0.704265
264	APMAP_HUMAN	0.0825899
265	APOA1_HUMAN	0.721748
266	APOA2_HUMAN	0.152335
267	APOA4_HUMAN	0.342451
268	APOB_HUMAN	0.387336
269	APOC1_HUMAN	0.938704
270	APOC3_HUMAN	0.16568
271	APOD_HUMAN	0.35118
272	APOE_HUMAN	0.260099
273	APOH_HUMAN	0.4301
274	APOL1_HUMAN	0.220087
275	APT_HUMAN	0.0955984
276	AQP1_HUMAN	0.0070168
277	AR2BP_HUMAN	0.936327
278	ARAP1_HUMAN	0.203217
279	ARBK1_HUMAN	NA
280	ARC1A_HUMAN	0.0112442
281	ARC1B_HUMAN	0.00220003
282	ARCH_HUMAN	NA
283	ARF4_HUMAN	0.0166673
284	ARF5_HUMAN	0.520056
285	ARF6_HUMAN	0.972452
286	ARFG1_HUMAN	0.556022
287	ARFG2_HUMAN	0.0291337
288	ARFG3_HUMAN	0.367708
289	ARFP1_HUMAN	0.870798
290	ARFRP_HUMAN	0.95035
291	ARGI2_HUMAN	0.705125
292	ARGL1_HUMAN	0.142879
293	ARH40_HUMAN	0.094429
294	ARHG1_HUMAN	0.943656
295	ARHG2_HUMAN	0.959023
296	ARHG5_HUMAN	NA
297	ARHG7_HUMAN	0.103092
298	ARHGC_HUMAN	NA
299	ARHGH_HUMAN	0.98438
300	ARHL2_HUMAN	0.00312188
301	ARI1A_HUMAN	0.0903355
302	ARI1B_HUMAN	NA
303	ARID2_HUMAN	NA
304	ARK72_HUMAN	0.963346
305	ARK73_HUMAN	0.970524
306	ARL15_HUMAN	0.701043
307	ARL1_HUMAN	0.714582
308	ARL2_HUMAN	0.0347152
309	ARL3_HUMAN	0.410722
310	ARL8A_HUMAN	0.561673
311	ARL8B_HUMAN	0.120953
312	ARLY_HUMAN	0.101109
313	ARM10_HUMAN	0.935798
314	ARMC1_HUMAN	0.996856
315	ARMC8_HUMAN	0.722506
316	ARMT1_HUMAN	0.0498691
317	ARMX1_HUMAN	0.00821378
318	ARMX2_HUMAN	0.773877
319	ARMX3_HUMAN	0.645271
320	ARP10_HUMAN	0.540831
321	ARP2_HUMAN	0.000912082
322	ARP3_HUMAN	0.377779
323	ARP5L_HUMAN	0.0428466
324	ARPC2_HUMAN	0.0181445
325	ARPC3_HUMAN	0.181966
326	ARPC4_HUMAN	0.18406
327	ARPC5_HUMAN	0.000475332
328	ARPIN_HUMAN	0.391639
329	ARRB1_HUMAN	0.484929
330	ARSA_HUMAN	0.764015
331	ARSB_HUMAN	0.260099
332	ARSD_HUMAN	NA
333	ASAH1_HUMAN	0.515162
334	ASAP2_HUMAN	0.797044
335	ASCC1_HUMAN	0.753726
336	ASCC3_HUMAN	NA
337	ASC_HUMAN	0.481632
338	ASGL1_HUMAN	0.440521
339	ASH2L_HUMAN	0.606158
340	ASM3A_HUMAN	0.226457
341	ASM3B_HUMAN	0.172311
342	ASML_HUMAN	NA
343	ASM_HUMAN	0.65448
344	ASNA_HUMAN	0.129764
345	ASPC1_HUMAN	0.000696035
346	ASPG_HUMAN	0.860548
347	ASPH_HUMAN	0.696439
348	ASPM_HUMAN	0.278283
349	ASPN_HUMAN	0.0422639
350	ASSY_HUMAN	0.0848067
351	AT11A_HUMAN	0.550277
352	AT131_HUMAN	0.938438
353	AT1A1_HUMAN	0.0190329
354	AT1B1_HUMAN	0.0261496
355	AT1B3_HUMAN	0.651507
356	AT2A1_HUMAN	0.235942
357	AT2A2_HUMAN	0.0809095
358	AT2A3_HUMAN	0.668066
359	AT2B4_HUMAN	0.441934
360	AT2C1_HUMAN	0.230807
361	AT2L2_HUMAN	0.972452
362	AT5F1_HUMAN	0.583415
363	ATAD1_HUMAN	0.276589
364	ATD3A_HUMAN	0.136748
365	ATD3B_HUMAN	0.794337
366	ATF2_HUMAN	0.0078664
367	ATG3_HUMAN	0.00035395
368	ATG5_HUMAN	0.659748
369	ATIF1_HUMAN	0.33346
370	ATL4_HUMAN	0.6997
371	ATLA3_HUMAN	0.276589
372	ATOX1_HUMAN	0.0693969
373	ATP5E_HUMAN	0.21813
374	ATP5H_HUMAN	0.560285
375	ATP5I_HUMAN	0.838379
376	ATP5J_HUMAN	0.76306
377	ATP5L_HUMAN	0.759964
378	ATP5S_HUMAN	0.821381
379	ATP6_HUMAN	0.268021
380	ATPA_HUMAN	0.4139
381	ATPB_HUMAN	0.715882
382	ATPD_HUMAN	0.456092
383	ATPF1_HUMAN	0.160484
384	ATPF2_HUMAN	NA
385	ATPG_HUMAN	0.492099
386	ATPK_HUMAN	NA
387	ATPO_HUMAN	0.552319
388	ATRAP_HUMAN	NA
389	ATRN_HUMAN	0.912118
390	ATX10_HUMAN	0.0491126
391	ATX2L_HUMAN	0.12017
392	AUHM_HUMAN	0.260099
393	AUP1_HUMAN	0.659908
394	B2CL1_HUMAN	0.27024
395	B2L13_HUMAN	0.663506
396	B2MG_HUMAN	0.0422639
397	B3AT_HUMAN	0.798392
398	B3GA3_HUMAN	0.768289
399	B3GL1_HUMAN	NA
400	B4GA1_HUMAN	0.691179
401	B4GT1_HUMAN	0.255776
402	B4GT7_HUMAN	NA
403	BACH_HUMAN	0.61972
404	BAD_HUMAN	NA
405	BAF_HUMAN	0.423947
406	BAG1_HUMAN	0.941056
407	BAG2_HUMAN	NA
408	BAG3_HUMAN	0.891411
409	BAG5_HUMAN	0.00175524
410	BAG6_HUMAN	0.158655
411	BAIP2_HUMAN	0.136177
412	BAP18_HUMAN	0.0840879
413	BAP31_HUMAN	0.708398
414	BASI_HUMAN	0.960793
415	BASP1_HUMAN	0.276589
416	BAX_HUMAN	5.81539e-06
417	BAZ1B_HUMAN	0.641359
418	BCAM_HUMAN	0.242817
419	BCAP_HUMAN	0.65448
420	BCAT2_HUMAN	0.158823
421	BCCIP_HUMAN	0.000124975
422	BCKD_HUMAN	0.762348
423	BCLA3_HUMAN	0.735669
424	BCLF1_HUMAN	0.186355
425	BCR_HUMAN	0.436852
426	BCS1_HUMAN	0.0296007
427	BD1L1_HUMAN	0.911273
428	BDH2_HUMAN	0.000529996
429	BDH_HUMAN	0.0156132
430	BET1L_HUMAN	0.109836
431	BET1_HUMAN	0.959023
432	BGAL_HUMAN	0.00294411
433	BGH3_HUMAN	0.00170279
434	BGLR_HUMAN	0.281492
435	BHMT1_HUMAN	NA
436	BHMT2_HUMAN	NA
437	BI1_HUMAN	0.16289
438	BIEA_HUMAN	6.2829e-05
439	BIG1_HUMAN	0.00219397
440	BIG2_HUMAN	0.219194
441	BIG3_HUMAN	NA
442	BIN1_HUMAN	0.216149
443	BL1S1_HUMAN	0.736652
444	BL1S3_HUMAN	0.22977
445	BL1S5_HUMAN	0.869262
446	BLMH_HUMAN	0.0415151
447	BLVRB_HUMAN	0.0096538
448	BMI1_HUMAN	0.494356
449	BMP8A_HUMAN	NA
450	BMS1_HUMAN	0.0317765
451	BOLA2_HUMAN	0.0560979
452	BORC7_HUMAN	0.350315
453	BORG5_HUMAN	0.158868
454	BPHL_HUMAN	0.891726
455	BPNT1_HUMAN	0.0210139
456	BRAF_HUMAN	0.263513
457	BRCC3_HUMAN	0.853339
458	BRD4_HUMAN	0.855294
459	BRE1A_HUMAN	0.00579387
460	BRE1B_HUMAN	0.0100913
461	BROX_HUMAN	0.0605593
462	BRPF1_HUMAN	0.86617
463	BRX1_HUMAN	0.659908
464	BSPRY_HUMAN	0.570588
465	BST1_HUMAN	NA
466	BST2_HUMAN	NA
467	BT3L4_HUMAN	0.556618
468	BTAF1_HUMAN	0.322608
469	BTD_HUMAN	0.892558
470	BTF3_HUMAN	0.350315
471	BUB3_HUMAN	0.859682
472	BUD31_HUMAN	0.149877
473	BYST_HUMAN	0.317691
474	BZW1_HUMAN	0.533555
475	BZW2_HUMAN	0.150239
476	C1QA_HUMAN	0.940534
477	C1QBP_HUMAN	0.876767
478	C1QB_HUMAN	0.259241
479	C1QC_HUMAN	0.215476
480	C1QR1_HUMAN	0.47723
481	C1RL_HUMAN	0.922461
482	C1S_HUMAN	0.773877
483	C1TC_HUMAN	0.0596045
484	C1TM_HUMAN	0.569806
485	C2AIL_HUMAN	0.487663
486	C2D1A_HUMAN	0.0274401
487	C2D1B_HUMAN	0.119396
488	C43BP_HUMAN	0.397026
489	C4BPA_HUMAN	NA
490	CA123_HUMAN	0.148421
491	CA2D1_HUMAN	0.0366343
492	CA2D2_HUMAN	NA
493	CAB39_HUMAN	0.269136
494	CAB45_HUMAN	0.478448
495	CACP_HUMAN	0.845064
496	CAD13_HUMAN	0.245656
497	CAD16_HUMAN	NA
498	CADH1_HUMAN	0.00584844
499	CADH2_HUMAN	0.915104
500	CADH6_HUMAN	0.241382
501	CAF17_HUMAN	0.851843
502	CAH12_HUMAN	0.230475
503	CAH13_HUMAN	0.357724
504	CAH1_HUMAN	0.527924
505	CAH2_HUMAN	0.229583
506	CAH3_HUMAN	0.861765
507	CAH4_HUMAN	0.0432359
508	CALB2_HUMAN	NA
509	CALD1_HUMAN	0.0048867
510	CALRL_HUMAN	0.483943
511	CALR_HUMAN	0.902117
512	CALU_HUMAN	0.576665
513	CALX_HUMAN	0.558455
514	CAMLG_HUMAN	0.015081
515	CAN1_HUMAN	0.659908
516	CAN2_HUMAN	0.936593
517	CAN7_HUMAN	NA
518	CANB1_HUMAN	0.0303919
519	CAND1_HUMAN	0.900729
520	CANT1_HUMAN	0.625824
521	CAP1_HUMAN	0.014551
522	CAP2_HUMAN	NA
523	CAPG_HUMAN	0.00736496
524	CAPR1_HUMAN	0.000301317
525	CAPZB_HUMAN	0.0779498
526	CAR19_HUMAN	0.909349
527	CARL1_HUMAN	0.141617
528	CASC4_HUMAN	0.441631
529	CASP1_HUMAN	NA
530	CASP6_HUMAN	NA
531	CASPE_HUMAN	NA
532	CASP_HUMAN	NA
533	CATA_HUMAN	0.0163248
534	CATB_HUMAN	0.244242
535	CATC_HUMAN	0.565731
536	CATD_HUMAN	0.98438
537	CATE_HUMAN	NA
538	CATG_HUMAN	0.781844
539	CATH_HUMAN	0.000440625
540	CATS_HUMAN	0.178648
541	CATZ_HUMAN	0.377779
542	CAV1_HUMAN	0.122716
543	CAVN1_HUMAN	0.0189312
544	CAVN2_HUMAN	0.65448
545	CAVN3_HUMAN	0.63366
546	CAYP1_HUMAN	0.809649
547	CAZA1_HUMAN	0.000696035
548	CAZA2_HUMAN	0.556618
549	CB076_HUMAN	0.105765
550	CBG_HUMAN	0.502866
551	CBPA3_HUMAN	NA
552	CBPB2_HUMAN	0.882854
553	CBPD_HUMAN	0.161428
554	CBPE_HUMAN	0.409715
555	CBPQ_HUMAN	0.00175524
556	CBR1_HUMAN	0.0366316
557	CBR3_HUMAN	0.335697
558	CBR4_HUMAN	0.552319
559	CBX1_HUMAN	0.000556974
560	CBX3_HUMAN	1.70864e-05
561	CBX5_HUMAN	0.00956993
562	CC124_HUMAN	0.835333
563	CC126_HUMAN	NA
564	CC151_HUMAN	0.0790956
565	CC50A_HUMAN	0.435726
566	CC90B_HUMAN	0.481632
567	CCAR1_HUMAN	0.136748
568	CCAR2_HUMAN	2.48512e-05
569	CCD22_HUMAN	0.305406
570	CCD25_HUMAN	0.239487
571	CCD43_HUMAN	0.237584
572	CCD47_HUMAN	0.441934
573	CCD50_HUMAN	0.995914
574	CCD51_HUMAN	0.784158
575	CCD58_HUMAN	0.509721
576	CCD91_HUMAN	0.192156
577	CCD93_HUMAN	0.114375
578	CCDC6_HUMAN	NA
579	CCS_HUMAN	0.0537
580	CD109_HUMAN	NA
581	CD14_HUMAN	0.714049
582	CD166_HUMAN	0.895207
583	CD248_HUMAN	0.644666
584	CD2AP_HUMAN	0.381131
585	CD2B2_HUMAN	0.290468
586	CD36_HUMAN	0.00171296
587	CD38_HUMAN	0.284186
588	CD44_HUMAN	0.314111
589	CD47_HUMAN	0.0376941
590	CD59_HUMAN	0.371728
591	CD63_HUMAN	0.614491
592	CD81_HUMAN	0.721225
593	CD97_HUMAN	0.257123
594	CD9_HUMAN	0.343714
595	CDC16_HUMAN	0.843811
596	CDC37_HUMAN	5.34212e-05
597	CDC42_HUMAN	0.0137675
598	CDC5L_HUMAN	0.0719721
599	CDIPT_HUMAN	NA
600	CDK4_HUMAN	NA
601	CDK9_HUMAN	0.966337
602	CDN1B_HUMAN	0.964608
603	CDN2C_HUMAN	0.47723
604	CDS2_HUMAN	0.82551
605	CDV3_HUMAN	0.172462
606	CE350_HUMAN	0.0977056
607	CELF1_HUMAN	0.017182
608	CELR1_HUMAN	0.53636
609	CENPV_HUMAN	0.479838
610	CERS2_HUMAN	0.204852
611	CERU_HUMAN	0.500991
612	CF203_HUMAN	0.987781
613	CFAB_HUMAN	0.878799
614	CFAD_HUMAN	NA
615	CFAH_HUMAN	0.430446
616	CFAI_HUMAN	0.803165
617	CFDP1_HUMAN	0.978453
618	CG050_HUMAN	0.839134
619	CGAT1_HUMAN	0.0534434
620	CGL_HUMAN	0.149815
621	CGNL1_HUMAN	0.0174079
622	CH082_HUMAN	0.173042
623	CH10_HUMAN	0.434466
624	CH3L1_HUMAN	0.548403
625	CH60_HUMAN	0.60144
626	CHD2_HUMAN	0.260099
627	CHD4_HUMAN	0.0796299
628	CHDH_HUMAN	NA
629	CHERP_HUMAN	0.242817
630	CHID1_HUMAN	0.949588
631	CHIP_HUMAN	0.409715
632	CHIT1_HUMAN	NA
633	CHKB_HUMAN	0.850088
634	CHM1B_HUMAN	0.335697
635	CHM2A_HUMAN	0.0094191
636	CHM2B_HUMAN	0.046602
637	CHM4A_HUMAN	0.650013
638	CHM4B_HUMAN	0.0179688
639	CHMP3_HUMAN	0.387336
640	CHMP7_HUMAN	0.507093
641	CHP1_HUMAN	0.650419
642	CHP3_HUMAN	0.0925807
643	CHRC1_HUMAN	0.218683
644	CHSP1_HUMAN	0.458415
645	CHSTE_HUMAN	0.140035
646	CHTOP_HUMAN	0.00142645
647	CIAO1_HUMAN	0.0779498
648	CIB1_HUMAN	0.507006
649	CILP1_HUMAN	NA
650	CILP2_HUMAN	0.898514
651	CING_HUMAN	0.715587
652	CIP4_HUMAN	0.762348
653	CIRBP_HUMAN	0.00776798
654	CISD1_HUMAN	0.703248
655	CISD2_HUMAN	0.620852
656	CISY_HUMAN	0.188214
657	CK054_HUMAN	0.856166
658	CK068_HUMAN	0.226457
659	CK5P3_HUMAN	0.103757
660	CKAP4_HUMAN	0.00544547
661	CKAP5_HUMAN	0.0269266
662	CLAP1_HUMAN	0.420426
663	CLAP2_HUMAN	0.235942
664	CLCA_HUMAN	0.491549
665	CLCB_HUMAN	0.183485
666	CLCC1_HUMAN	0.627399
667	CLH1_HUMAN	0.533778
668	CLIC1_HUMAN	0.000202465
669	CLIC2_HUMAN	0.35726
670	CLIC3_HUMAN	0.0521956
671	CLIC4_HUMAN	0.00493951
672	CLIC5_HUMAN	0.448182
673	CLIC6_HUMAN	0.331974
674	CLIP1_HUMAN	0.0097802
675	CLIP2_HUMAN	0.0529883
676	CLMN_HUMAN	0.0365726
677	CLN5_HUMAN	0.910458
678	CLP1L_HUMAN	0.637436
679	CLPB_HUMAN	0.0370125
680	CLPP_HUMAN	0.916777
681	CLPT1_HUMAN	0.0231323
682	CLPX_HUMAN	0.654878
683	CLUS_HUMAN	9.666e-05
684	CLYBL_HUMAN	0.361921
685	CMBL_HUMAN	0.353444
686	CMC1_HUMAN	0.711734
687	CMC2_HUMAN	0.341183
688	CMTD1_HUMAN	0.185551
689	CN37_HUMAN	0.401587
690	CNDP2_HUMAN	0.768289
691	CNKR1_HUMAN	NA
692	CNN1_HUMAN	0.153453
693	CNN2_HUMAN	0.0279888
694	CNN3_HUMAN	5.34212e-05
695	CNOT1_HUMAN	0.0296007
696	CNOT2_HUMAN	0.597613
697	CNOT3_HUMAN	0.597613
698	CNPY2_HUMAN	0.899905
699	CNPY3_HUMAN	0.461573
700	CNPY4_HUMAN	0.832661
701	CNTFR_HUMAN	NA
702	CNTN6_HUMAN	0.546737
703	CO1A1_HUMAN	0.0115169
704	CO1A2_HUMAN	0.0970986
705	CO2_HUMAN	0.0330455
706	CO3A1_HUMAN	0.399507
707	CO3_HUMAN	0.515162
708	CO4A1_HUMAN	0.0180734
709	CO4A2_HUMAN	0.276589
710	CO4A3_HUMAN	0.4871
711	CO4A4_HUMAN	0.891411
712	CO4A5_HUMAN	0.551104
713	CO4A_HUMAN	0.943399
714	CO4B_HUMAN	0.00171154
715	CO5A1_HUMAN	0.0931466
716	CO5A2_HUMAN	NA
717	CO5_HUMAN	0.187288
718	CO6A1_HUMAN	0.63009
719	CO6A2_HUMAN	0.260099
720	CO6A3_HUMAN	0.417864
721	CO6_HUMAN	0.370579
722	CO7A1_HUMAN	0.27601
723	CO7_HUMAN	NA
724	CO8A1_HUMAN	0.830744
725	CO8A2_HUMAN	NA
726	CO8A_HUMAN	0.380208
727	CO8B_HUMAN	0.0625083
728	CO8G_HUMAN	0.305406
729	CO9A3_HUMAN	0.430446
730	CO9_HUMAN	0.0491126
731	COA3_HUMAN	0.260099
732	COA6_HUMAN	0.614491
733	COAA1_HUMAN	NA
734	COASY_HUMAN	0.363281
735	COBL1_HUMAN	0.0208906
736	COCA1_HUMAN	0.809076
737	COEA1_HUMAN	0.106315
738	COF1_HUMAN	0.0428466
739	COF2_HUMAN	0.615183
740	COFA1_HUMAN	0.00848893
741	COG1_HUMAN	0.177493
742	COG4_HUMAN	0.50789
743	COG6_HUMAN	0.488781
744	COG7_HUMAN	0.584169
745	COG8_HUMAN	NA
746	COIA1_HUMAN	0.269136
747	COLA1_HUMAN	0.567016
748	COMD2_HUMAN	0.831383
749	COMD3_HUMAN	0.86892
750	COMD4_HUMAN	0.863493
751	COMD6_HUMAN	NA
752	COMD7_HUMAN	0.658969
753	COMD8_HUMAN	0.218581
754	COMD9_HUMAN	0.224523
755	COMDA_HUMAN	0.949588
756	COMT_HUMAN	0.675746
757	COPA_HUMAN	0.315138
758	COPB2_HUMAN	0.63895
759	COPB_HUMAN	0.878727
760	COPD_HUMAN	0.196428
761	COPE_HUMAN	0.809488
762	COPG1_HUMAN	0.377779
763	COPG2_HUMAN	0.666857
764	COPZ1_HUMAN	0.49763
765	COQ5_HUMAN	NA
766	COQ7_HUMAN	NA
767	COQ8A_HUMAN	0.199842
768	COQ9_HUMAN	0.679507
769	COR1A_HUMAN	0.000173854
770	COR1B_HUMAN	0.220774
771	COR1C_HUMAN	1.14468e-05
772	CORO7_HUMAN	0.667692
773	COSA1_HUMAN	NA
774	COTL1_HUMAN	0.35726
775	COX2_HUMAN	0.0488243
776	COX41_HUMAN	0.891095
777	COX5A_HUMAN	0.47723
778	COX5B_HUMAN	0.813601
779	COX6C_HUMAN	0.867977
780	COX7C_HUMAN	0.515851
781	COX7R_HUMAN	0.75565
782	CP089_HUMAN	0.00867394
783	CP20A_HUMAN	0.0334009
784	CP27A_HUMAN	0.654878
785	CP2AD_HUMAN	0.0102366
786	CP2E1_HUMAN	NA
787	CP4Z1_HUMAN	NA
788	CPIN1_HUMAN	NA
789	CPN2_HUMAN	0.785726
790	CPNE1_HUMAN	0.750348
791	CPNE3_HUMAN	0.0743672
792	CPNE4_HUMAN	0.00229557
793	CPNS1_HUMAN	0.42875
794	CPPED_HUMAN	0.481632
795	CPSF2_HUMAN	0.0385711
796	CPSF3_HUMAN	0.730236
797	CPSF5_HUMAN	0.000304864
798	CPSF6_HUMAN	0.000386415
799	CPSF7_HUMAN	0.000396497
800	CPSM_HUMAN	0.906265
801	CPT1A_HUMAN	0.905145
802	CPT2_HUMAN	0.0983232
803	CPVL_HUMAN	0.139027
804	CPXM1_HUMAN	NA
805	CR3L4_HUMAN	0.331974
806	CRAC1_HUMAN	NA
807	CRADD_HUMAN	0.556618
808	CRBG3_HUMAN	0.444922
809	CRCM_HUMAN	0.659748
810	CREB1_HUMAN	0.0013165
811	CREL1_HUMAN	0.0370101
812	CREL2_HUMAN	0.197061
813	CRIP1_HUMAN	0.0970986
814	CRIP2_HUMAN	0.427398
815	CRKL_HUMAN	0.0773326
816	CRK_HUMAN	0.152335
817	CRNL1_HUMAN	0.0746123
818	CRTAP_HUMAN	0.845064
819	CRTC1_HUMAN	0.0687976
820	CRYAB_HUMAN	0.161591
821	CRYL1_HUMAN	0.765922
822	CSCL1_HUMAN	0.995914
823	CSDE1_HUMAN	0.00385416
824	CSF1_HUMAN	NA
825	CSK21_HUMAN	0.498899
826	CSK22_HUMAN	0.663506
827	CSK2B_HUMAN	0.278283
828	CSKP_HUMAN	0.483943
829	CSK_HUMAN	0.380208
830	CSN1_HUMAN	0.539555
831	CSN2_HUMAN	0.34009
832	CSN3_HUMAN	0.162444
833	CSN4_HUMAN	0.395397
834	CSN5_HUMAN	0.237584
835	CSN6_HUMAN	0.969802
836	CSN7A_HUMAN	0.438176
837	CSN7B_HUMAN	0.156111
838	CSN8_HUMAN	0.00689636
839	CSPG2_HUMAN	0.502866
840	CSPG4_HUMAN	0.173492
841	CSRP1_HUMAN	0.052726
842	CSRP2_HUMAN	0.101109
843	CSTF1_HUMAN	0.859682
844	CSTF2_HUMAN	0.795692
845	CSTF3_HUMAN	0.517433
846	CSTN1_HUMAN	0.509721
847	CTBL1_HUMAN	0.423947
848	CTBP1_HUMAN	0.507806
849	CTBP2_HUMAN	0.172311
850	CTF8A_HUMAN	0.0221832
851	CTHR1_HUMAN	0.592276
852	CTL1_HUMAN	0.406281
853	CTNA1_HUMAN	0.470698
854	CTNB1_HUMAN	0.111215
855	CTND1_HUMAN	0.136748
856	CTNL1_HUMAN	0.446898
857	CUL1_HUMAN	0.954438
858	CUL2_HUMAN	NA
859	CUL3_HUMAN	0.373059
860	CUL4A_HUMAN	NA
861	CUL4B_HUMAN	0.483
862	CUL5_HUMAN	0.595803
863	CUTA_HUMAN	0.17168
864	CWC27_HUMAN	NA
865	CX6A1_HUMAN	0.541677
866	CX6B1_HUMAN	0.721225
867	CX7A1_HUMAN	0.876767
868	CX7A2_HUMAN	0.61972
869	CXAR_HUMAN	0.629195
870	CXCL7_HUMAN	0.728698
871	CXXC1_HUMAN	0.674329
872	CY1_HUMAN	0.300636
873	CY24B_HUMAN	0.600281
874	CYB5B_HUMAN	0.955713
875	CYB5_HUMAN	0.484929
876	CYBP_HUMAN	0.219986
877	CYBR1_HUMAN	0.457356
878	CYC_HUMAN	0.4073
879	CYFP1_HUMAN	0.849466
880	CYGB_HUMAN	0.58244
881	CYTA_HUMAN	NA
882	CYTB_HUMAN	6.38433e-05
883	CYTC_HUMAN	0.809649
884	CYTM_HUMAN	0.785726
885	CYTSA_HUMAN	0.438176
886	CYTSB_HUMAN	NA
887	D2HDH_HUMAN	0.517433
888	D39U1_HUMAN	0.551104
889	DAAF5_HUMAN	NA
890	DAD1_HUMAN	0.0160579
891	DAG1_HUMAN	0.685884
892	DAP1_HUMAN	0.781152
893	DAZP1_HUMAN	0.000871317
894	DBLOH_HUMAN	0.655731
895	DBNL_HUMAN	0.0292174
896	DBR1_HUMAN	0.695079
897	DC1I2_HUMAN	0.0951508
898	DC1L1_HUMAN	0.344972
899	DC1L2_HUMAN	0.217575
900	DCAF1_HUMAN	0.174069
901	DCAF5_HUMAN	0.915132
902	DCAF7_HUMAN	0.678566
903	DCAF8_HUMAN	0.0658141
904	DCAKD_HUMAN	0.731256
905	DCD_HUMAN	0.0447477
906	DCMC_HUMAN	0.375711
907	DCNL1_HUMAN	0.529883
908	DCPS_HUMAN	0.911826
909	DCTD_HUMAN	0.224862
910	DCTN1_HUMAN	0.193058
911	DCTN2_HUMAN	0.0403331
912	DCTN3_HUMAN	0.752041
913	DCTN4_HUMAN	0.921637
914	DCTN5_HUMAN	0.444922
915	DCTP1_HUMAN	NA
916	DCUP_HUMAN	0.937383
917	DCXR_HUMAN	0.27462
918	DD19A_HUMAN	0.00961205
919	DDAH1_HUMAN	0.0730577
920	DDAH2_HUMAN	0.225685
921	DDB1_HUMAN	0.675746
922	DDI2_HUMAN	0.0106574
923	DDR1_HUMAN	0.132689
924	DDRGK_HUMAN	0.647875
925	DDX17_HUMAN	0.000230324
926	DDX18_HUMAN	0.198074
927	DDX1_HUMAN	0.198074
928	DDX23_HUMAN	0.0017958
929	DDX28_HUMAN	0.704578
930	DDX3X_HUMAN	0.0262648
931	DDX42_HUMAN	0.797044
932	DDX46_HUMAN	0.00020306
933	DDX5_HUMAN	0.00432956
934	DDX60_HUMAN	0.198701
935	DDX6_HUMAN	0.000464929
936	DECR_HUMAN	0.324298
937	DEFI6_HUMAN	0.135349
938	DEGS1_HUMAN	NA
939	DEK_HUMAN	0.075503
940	DENR_HUMAN	0.420426
941	DEOC_HUMAN	0.635211
942	DERM_HUMAN	0.327489
943	DESM_HUMAN	0.051531
944	DESP_HUMAN	0.0664342
945	DEST_HUMAN	0.441934
946	DFFA_HUMAN	0.771778
947	DHB12_HUMAN	0.670789
948	DHB4_HUMAN	0.0261496
949	DHB8_HUMAN	0.641359
950	DHCR7_HUMAN	0.50789
951	DHE3_HUMAN	0.757088
952	DHE4_HUMAN	0.915969
953	DHPR_HUMAN	0.603364
954	DHR11_HUMAN	0.966834
955	DHRS1_HUMAN	0.204177
956	DHRS3_HUMAN	0.103504
957	DHRS4_HUMAN	0.858461
958	DHRS7_HUMAN	0.478833
959	DHSO_HUMAN	0.0625083
960	DHTK1_HUMAN	0.938174
961	DHX15_HUMAN	0.112264
962	DHX16_HUMAN	0.730236
963	DHX29_HUMAN	0.453759
964	DHX30_HUMAN	0.207681
965	DHX9_HUMAN	0.0299572
966	DHYS_HUMAN	NA
967	DI3L2_HUMAN	0.565871
968	DIAC_HUMAN	0.803165
969	DIAP1_HUMAN	0.6265
970	DIC_HUMAN	0.610307
971	DIP2A_HUMAN	0.127114
972	DJB11_HUMAN	0.915104
973	DJB12_HUMAN	0.961557
974	DJC10_HUMAN	0.354843
975	DJC11_HUMAN	0.575459
976	DKC1_HUMAN	0.103504
977	DLDH_HUMAN	0.0518009
978	DLG1_HUMAN	0.0555408
979	DLG3_HUMAN	0.929702
980	DLG5_HUMAN	0.338811
981	DLRB1_HUMAN	0.769672
982	DMAC2_HUMAN	0.813601
983	DMD_HUMAN	0.427398
984	DMXL1_HUMAN	0.18406
985	DNAS1_HUMAN	NA
986	DNJA1_HUMAN	0.00275751
987	DNJA2_HUMAN	0.0787861
988	DNJA3_HUMAN	0.769672
989	DNJB1_HUMAN	0.468226
990	DNJB2_HUMAN	0.854935
991	DNJB4_HUMAN	0.959023
992	DNJB6_HUMAN	NA
993	DNJC3_HUMAN	0.653853
994	DNJC5_HUMAN	0.924901
995	DNJC8_HUMAN	0.00131136
996	DNJC9_HUMAN	0.0323004
997	DNLI3_HUMAN	0.076461
998	DNM1L_HUMAN	0.127646
999	DNPEP_HUMAN	0.49763
1000	DNPH1_HUMAN	0.312732
1001	DNS2A_HUMAN	0.0435253
1002	DOC11_HUMAN	0.785287
1003	DOCK1_HUMAN	0.944174
1004	DOCK8_HUMAN	0.704578
1005	DOCK9_HUMAN	0.1405
1006	DOPD_HUMAN	0.271655
1007	DOXA2_HUMAN	0.27462
1008	DP13A_HUMAN	0.881618
1009	DP13B_HUMAN	0.249063
1010	DPA1_HUMAN	NA
1011	DPB1_HUMAN	NA
1012	DPM1_HUMAN	0.47723
1013	DPP2_HUMAN	0.390951
1014	DPP3_HUMAN	0.427398
1015	DPP4_HUMAN	0.349445
1016	DPTOR_HUMAN	0.00103829
1017	DPY30_HUMAN	0.04569
1018	DPYD_HUMAN	0.298868
1019	DPYL1_HUMAN	0.0132348
1020	DPYL2_HUMAN	0.0119246
1021	DPYL3_HUMAN	0.00257195
1022	DPYL4_HUMAN	0.000367787
1023	DQB1_HUMAN	0.284186
1024	DRA_HUMAN	0.117572
1025	DRB4_HUMAN	NA
1026	DREB_HUMAN	0.58686
1027	DRG1_HUMAN	0.615183
1028	DRS7B_HUMAN	0.9257
1029	DSCR3_HUMAN	0.623345
1030	DSG1_HUMAN	0.594849
1031	DSG2_HUMAN	0.0940661
1032	DSRAD_HUMAN	0.00308497
1033	DTBP1_HUMAN	0.645271
1034	DTD1_HUMAN	0.00217548
1035	DTNA_HUMAN	0.0596045
1036	DUOX1_HUMAN	0.832023
1037	DUOX2_HUMAN	0.469258
1038	DUS23_HUMAN	0.565871
1039	DUS3_HUMAN	0.000312286
1040	DUT_HUMAN	0.686924
1041	DX39A_HUMAN	0.70894
1042	DX39B_HUMAN	2.48094e-06
1043	DYHC1_HUMAN	0.217575
1044	DYL1_HUMAN	0.893185
1045	DYL2_HUMAN	0.881618
1046	DYLT1_HUMAN	0.518745
1047	DYM_HUMAN	0.166155
1048	DYN1_HUMAN	NA
1049	DYN2_HUMAN	0.000622793
1050	DYRK4_HUMAN	0.483
1051	DYSF_HUMAN	0.435726
1052	E2AK2_HUMAN	0.101623
1053	E2AK4_HUMAN	0.285684
1054	E41L1_HUMAN	0.585891
1055	E41L2_HUMAN	0.857138
1056	E41L3_HUMAN	0.510633
1057	E41L5_HUMAN	0.700255
1058	EBP2_HUMAN	NA
1059	ECE1_HUMAN	0.0625083
1060	ECH1_HUMAN	0.282843
1061	ECHA_HUMAN	0.498899
1062	ECHB_HUMAN	0.741571
1063	ECHD1_HUMAN	0.037746
1064	ECHD2_HUMAN	0.0477159
1065	ECHD3_HUMAN	0.130596
1066	ECHM_HUMAN	0.527048
1067	ECHP_HUMAN	NA
1068	ECI1_HUMAN	0.181685
1069	ECI2_HUMAN	0.78347
1070	ECM1_HUMAN	0.53636
1071	ECM29_HUMAN	0.0730577
1072	ECM2_HUMAN	0.312732
1073	ECSIT_HUMAN	0.534213
1074	EDC4_HUMAN	0.696439
1075	EDF1_HUMAN	0.237584
1076	EDIL3_HUMAN	0.439408
1077	EEA1_HUMAN	0.241382
1078	EF1A1_HUMAN	0.868578
1079	EF1A2_HUMAN	0.410722
1080	EF1B_HUMAN	0.951894
1081	EF1D_HUMAN	0.0524618
1082	EF1G_HUMAN	0.970524
1083	EF2_HUMAN	0.0206844
1084	EFGM_HUMAN	0.602157
1085	EFHD1_HUMAN	0.142191
1086	EFHD2_HUMAN	0.00445313
1087	EFL1_HUMAN	0.478833
1088	EFTS_HUMAN	0.858461
1089	EFTU_HUMAN	0.263513
1090	EGFL7_HUMAN	NA
1091	EGFR_HUMAN	0.35726
1092	EGLN_HUMAN	NA
1093	EHD1_HUMAN	0.931826
1094	EHD2_HUMAN	0.921637
1095	EHD3_HUMAN	0.0366316
1096	EHD4_HUMAN	0.207681
1097	EHMT1_HUMAN	0.141692
1098	EI2BA_HUMAN	0.0513853
1099	EI2BB_HUMAN	0.0575268
1100	EI2BD_HUMAN	0.488638
1101	EI2BE_HUMAN	0.35118
1102	EI2BG_HUMAN	0.560655
1103	EIF2A_HUMAN	0.193058
1104	EIF3A_HUMAN	1.04801e-05
1105	EIF3B_HUMAN	0.0181445
1106	EIF3C_HUMAN	0.0231081
1107	EIF3D_HUMAN	0.00479088
1108	EIF3E_HUMAN	0.50789
1109	EIF3F_HUMAN	0.0208615
1110	EIF3G_HUMAN	0.000696035
1111	EIF3H_HUMAN	0.0242576
1112	EIF3I_HUMAN	0.00432004
1113	EIF3J_HUMAN	0.0510481
1114	EIF3K_HUMAN	0.357724
1115	EIF3L_HUMAN	0.878871
1116	EIF3M_HUMAN	0.87986
1117	EIPR1_HUMAN	NA
1118	ELAV1_HUMAN	0.000132907
1119	ELMO1_HUMAN	0.106014
1120	ELMO3_HUMAN	NA
1121	ELN_HUMAN	NA
1122	ELOB_HUMAN	0.000946361
1123	ELOC_HUMAN	0.0135634
1124	ELOV1_HUMAN	0.997327
1125	ELP1_HUMAN	0.20223
1126	EM55_HUMAN	NA
1127	EMAL1_HUMAN	0.44866
1128	EMAL2_HUMAN	0.156601
1129	EMAL3_HUMAN	0.0142583
1130	EMAL4_HUMAN	0.0338754
1131	EMC10_HUMAN	0.596313
1132	EMC1_HUMAN	0.0776488
1133	EMC2_HUMAN	0.218786
1134	EMC3_HUMAN	NA
1135	EMC4_HUMAN	0.000223126
1136	EMC7_HUMAN	0.21813
1137	EMD_HUMAN	0.535286
1138	EMID1_HUMAN	0.533778
1139	EMIL1_HUMAN	0.0284104
1140	EMIL2_HUMAN	NA
1141	ENAH_HUMAN	0.0331083
1142	ENASE_HUMAN	NA
1143	ENDD1_HUMAN	0.0114613
1144	ENOA_HUMAN	0.0488243
1145	ENOB_HUMAN	0.350315
1146	ENOF1_HUMAN	0.786412
1147	ENOG_HUMAN	0.45269
1148	ENOPH_HUMAN	0.204549
1149	ENPLL_HUMAN	0.125193
1150	ENPL_HUMAN	0.659748
1151	ENPP1_HUMAN	0.659748
1152	ENPP3_HUMAN	0.273062
1153	ENPP4_HUMAN	0.29194
1154	ENSA_HUMAN	0.0655394
1155	ENTP1_HUMAN	0.638296
1156	ENTP5_HUMAN	0.800907
1157	ENY2_HUMAN	0.491549
1158	EP15R_HUMAN	0.161794
1159	EPB42_HUMAN	NA
1160	EPCAM_HUMAN	0.597613
1161	EPCR_HUMAN	0.695877
1162	EPDR1_HUMAN	0.0906187
1163	EPHA4_HUMAN	NA
1164	EPHX4_HUMAN	0.0787861
1165	EPIPL_HUMAN	0.973955
1166	EPMIP_HUMAN	0.311692
1167	EPN1_HUMAN	0.0954208
1168	EPN4_HUMAN	0.488781
1169	EPS15_HUMAN	0.0730577
1170	EPS8_HUMAN	0.000814778
1171	ERAP1_HUMAN	0.9673
1172	ERAP2_HUMAN	1
1173	ERBB2_HUMAN	0.569806
1174	ERBIN_HUMAN	0.548403
1175	ERCC5_HUMAN	NA
1176	ERF1_HUMAN	0.0014038
1177	ERF3A_HUMAN	0.773178
1178	ERF3B_HUMAN	0.515851
1179	ERG24_HUMAN	NA
1180	ERGI1_HUMAN	0.00290891
1181	ERH_HUMAN	0.000107476
1182	ERLEC_HUMAN	0.482421
1183	ERLN1_HUMAN	5.75198e-05
1184	ERLN2_HUMAN	0.2143
1185	ERMP1_HUMAN	0.0809095
1186	ERO1A_HUMAN	0.549449
1187	ERO1B_HUMAN	0.00774076
1188	ERP29_HUMAN	0.244242
1189	ERP44_HUMAN	0.702148
1190	ES1_HUMAN	0.745968
1191	ES8L1_HUMAN	0.682179
1192	ES8L2_HUMAN	0.502348
1193	ESRP1_HUMAN	0.353444
1194	ESRP2_HUMAN	NA
1195	EST1_HUMAN	0.797967
1196	EST2_HUMAN	0.58962
1197	ESTD_HUMAN	0.650013
1198	ESYT1_HUMAN	0.565871
1199	ESYT2_HUMAN	0.378901
1200	ETFA_HUMAN	0.63366
1201	ETFB_HUMAN	0.475219
1202	ETFD_HUMAN	0.455231
1203	ETFR1_HUMAN	0.929429
1204	ETHE1_HUMAN	0.911826
1205	EVL_HUMAN	NA
1206	EVPL_HUMAN	0.0159428
1207	EWS_HUMAN	0.00401424
1208	EX3L2_HUMAN	0.0870942
1209	EXOC1_HUMAN	0.352774
1210	EXOC2_HUMAN	0.742549
1211	EXOC3_HUMAN	0.171704
1212	EXOC4_HUMAN	0.0357132
1213	EXOC5_HUMAN	0.550277
1214	EXOC8_HUMAN	0.461573
1215	EXOG_HUMAN	0.882529
1216	EXOS2_HUMAN	0.731256
1217	EXOS5_HUMAN	0.148109
1218	EXOSX_HUMAN	NA
1219	EZRI_HUMAN	0.137228
1220	F10A1_HUMAN	0.213043
1221	F1142_HUMAN	0.578963
1222	F120A_HUMAN	0.00134921
1223	F136A_HUMAN	0.138947
1224	F13A_HUMAN	0.173492
1225	F162A_HUMAN	0.423947
1226	F169A_HUMAN	0.044629
1227	F16A1_HUMAN	0.87986
1228	F16B1_HUMAN	0.622665
1229	F16P1_HUMAN	0.662665
1230	F16P2_HUMAN	0.0925862
1231	F172A_HUMAN	0.0234004
1232	F213A_HUMAN	0.847963
1233	F262_HUMAN	0.213443
1234	FA10_HUMAN	0.936593
1235	FA12_HUMAN	NA
1236	FA45A_HUMAN	0.203965
1237	FA49A_HUMAN	0.0248757
1238	FA49B_HUMAN	0.388228
1239	FA50A_HUMAN	0.00394578
1240	FA5_HUMAN	0.978231
1241	FA96A_HUMAN	0.154626
1242	FA98A_HUMAN	0.234848
1243	FA98B_HUMAN	0.141692
1244	FA9_HUMAN	0.0342523
1245	FAAA_HUMAN	0.899905
1246	FAAH1_HUMAN	0.0350516
1247	FABD_HUMAN	0.695877
1248	FABP4_HUMAN	0.0567811
1249	FABP5_HUMAN	0.886019
1250	FABPH_HUMAN	0.949588
1251	FACE1_HUMAN	0.954438
1252	FAF1_HUMAN	0.0195976
1253	FAF2_HUMAN	0.0948803
1254	FAH2A_HUMAN	0.0278119
1255	FAHD1_HUMAN	0.560285
1256	FAK1_HUMAN	0.154626
1257	FAK2_HUMAN	0.435726
1258	FAKD4_HUMAN	0.749379
1259	FAM3C_HUMAN	0.534213
1260	FANCI_HUMAN	0.712506
1261	FARP1_HUMAN	0.971963
1262	FAS_HUMAN	0.204643
1263	FAT2_HUMAN	0.87986
1264	FBLI1_HUMAN	0.38224
1265	FBLN1_HUMAN	0.134025
1266	FBLN2_HUMAN	NA
1267	FBLN3_HUMAN	0.770833
1268	FBLN4_HUMAN	NA
1269	FBLN5_HUMAN	0.549449
1270	FBLN7_HUMAN	0.3024
1271	FBN1_HUMAN	0.638296
1272	FBP1L_HUMAN	0.161794
1273	FBRL_HUMAN	0.201219
1274	FBX22_HUMAN	NA
1275	FBX30_HUMAN	NA
1276	FCG3A_HUMAN	0.949588
1277	FCGBP_HUMAN	0.400549
1278	FCGRN_HUMAN	0.234848
1279	FCHO1_HUMAN	0.731256
1280	FCHO2_HUMAN	0.659748
1281	FCL_HUMAN	0.00285952
1282	FEN1_HUMAN	0.387201
1283	FERM2_HUMAN	0.325807
1284	FETUA_HUMAN	0.0129485
1285	FGF2_HUMAN	NA
1286	FGFP1_HUMAN	0.427398
1287	FHIT_HUMAN	0.38224
1288	FHL1_HUMAN	0.0385711
1289	FHR1_HUMAN	0.182518
1290	FIBA_HUMAN	0.406281
1291	FIBB_HUMAN	0.937386
1292	FIBG_HUMAN	0.929429
1293	FINC_HUMAN	0.583415
1294	FIP1_HUMAN	0.000505116
1295	FIS1_HUMAN	0.810969
1296	FKB10_HUMAN	0.534213
1297	FKB11_HUMAN	0.11002
1298	FKB15_HUMAN	0.0856048
1299	FKB1A_HUMAN	0.051531
1300	FKBP2_HUMAN	0.566444
1301	FKBP3_HUMAN	0.00410281
1302	FKBP4_HUMAN	0.0188291
1303	FKBP5_HUMAN	0.809649
1304	FKBP7_HUMAN	0.635211
1305	FKBP8_HUMAN	0.938704
1306	FKBP9_HUMAN	0.910164
1307	FLII_HUMAN	0.566444
1308	FLNA_HUMAN	0.000198306
1309	FLNB_HUMAN	0.0386213
1310	FLNC_HUMAN	0.513776
1311	FLOT1_HUMAN	0.00110252
1312	FLOT2_HUMAN	0.022337
1313	FMNL1_HUMAN	NA
1314	FMNL2_HUMAN	0.231378
1315	FMNL3_HUMAN	NA
1316	FMOD_HUMAN	0.971244
1317	FMR1_HUMAN	0.0417555
1318	FMT_HUMAN	0.749379
1319	FN3K_HUMAN	0.186218
1320	FNDC1_HUMAN	0.575459
1321	FNTA_HUMAN	0.184464
1322	FOCAD_HUMAN	NA
1323	FOXE1_HUMAN	0.718414
1324	FOXK1_HUMAN	0.175236
1325	FPPS_HUMAN	0.738615
1326	FPRP_HUMAN	0.896602
1327	FRAS1_HUMAN	0.753246
1328	FRDA_HUMAN	0.427398
1329	FREM2_HUMAN	0.263513
1330	FRIH_HUMAN	0.956481
1331	FRIL_HUMAN	0.628523
1332	FSCN1_HUMAN	0.426678
1333	FSTL1_HUMAN	0.570588
1334	FTO_HUMAN	0.0500888
1335	FUBP1_HUMAN	0.000301317
1336	FUBP2_HUMAN	2.02323e-05
1337	FUBP3_HUMAN	0.0500888
1338	FUCO2_HUMAN	0.00765896
1339	FUCO_HUMAN	0.00873285
1340	FUK_HUMAN	0.391639
1341	FUMH_HUMAN	0.341183
1342	FUND2_HUMAN	0.400549
1343	FURIN_HUMAN	NA
1344	FUS_HUMAN	0.000117716
1345	FXR1_HUMAN	0.0534434
1346	FXR2_HUMAN	0.649378
1347	FYB1_HUMAN	NA
1348	FYCO1_HUMAN	0.0392846
1349	FYN_HUMAN	0.167223
1350	G3BP1_HUMAN	0.0547816
1351	G3BP2_HUMAN	0.048119
1352	G3P_HUMAN	0.159035
1353	G3ST3_HUMAN	0.0540831
1354	G45IP_HUMAN	0.781152
1355	G6PD_HUMAN	0.0746123
1356	G6PE_HUMAN	0.747191
1357	G6PI_HUMAN	0.95035
1358	GABT_HUMAN	0.507093
1359	GAK_HUMAN	0.268021
1360	GALD1_HUMAN	0.0682698
1361	GALE_HUMAN	0.198074
1362	GALK1_HUMAN	0.0338143
1363	GALM_HUMAN	0.0940661
1364	GALT2_HUMAN	0.554991
1365	GALT3_HUMAN	0.971244
1366	GALT4_HUMAN	0.185013
1367	GALT7_HUMAN	0.576996
1368	GALT_HUMAN	0.439408
1369	GANAB_HUMAN	0.182658
1370	GAPD1_HUMAN	0.341183
1371	GAPR1_HUMAN	0.0272468
1372	GAR1_HUMAN	0.329166
1373	GARS_HUMAN	0.117116
1374	GAS6_HUMAN	NA
1375	GATA_HUMAN	NA
1376	GATC_HUMAN	0.462417
1377	GATM_HUMAN	0.741571
1378	GBB1_HUMAN	0.579507
1379	GBB2_HUMAN	0.571586
1380	GBF1_HUMAN	0.612628
1381	GBG11_HUMAN	0.721225
1382	GBP1_HUMAN	0.269136
1383	GBP2_HUMAN	0.438894
1384	GCDH_HUMAN	0.211412
1385	GCN1_HUMAN	0.739855
1386	GCP2_HUMAN	0.215476
1387	GCP60_HUMAN	0.0314007
1388	GCSH_HUMAN	0.279972
1389	GCYB1_HUMAN	NA
1390	GDAP2_HUMAN	0.16362
1391	GDC_HUMAN	NA
1392	GDE_HUMAN	0.938441
1393	GDIA_HUMAN	0.350315
1394	GDIB_HUMAN	0.245656
1395	GDIR1_HUMAN	0.000190663
1396	GDIR2_HUMAN	0.000971702
1397	GDN_HUMAN	0.691179
1398	GELS_HUMAN	6.38433e-05
1399	GEPH_HUMAN	0.757088
1400	GFAP_HUMAN	0.425314
1401	GFPT1_HUMAN	0.175383
1402	GFRP_HUMAN	0.466361
1403	GGA2_HUMAN	0.978231
1404	GGACT_HUMAN	0.79341
1405	GGCT_HUMAN	0.00316812
1406	GGPPS_HUMAN	0.0616442
1407	GGT5_HUMAN	0.00369914
1408	GGYF2_HUMAN	0.559696
1409	GHDC_HUMAN	0.15589
1410	GID8_HUMAN	0.949588
1411	GIMA1_HUMAN	0.718705
1412	GIMA4_HUMAN	0.197061
1413	GIPC1_HUMAN	0.0221832
1414	GIT2_HUMAN	NA
1415	GLCM_HUMAN	0.564936
1416	GLCNE_HUMAN	0.298868
1417	GLGB_HUMAN	0.417864
1418	GLNA_HUMAN	0.356054
1419	GLO2_HUMAN	0.00570886
1420	GLOD4_HUMAN	0.139027
1421	GLP3L_HUMAN	0.889685
1422	GLRX3_HUMAN	0.152868
1423	GLRX5_HUMAN	0.675746
1424	GLSK_HUMAN	0.766386
1425	GLT12_HUMAN	0.965342
1426	GLTP_HUMAN	0.69891
1427	GLU2B_HUMAN	0.381131
1428	GLUCM_HUMAN	0.446898
1429	GLYC_HUMAN	0.701831
1430	GLYG_HUMAN	0.000132907
1431	GLYM_HUMAN	0.746219
1432	GLYR1_HUMAN	0.000134188
1433	GMDS_HUMAN	0.0220777
1434	GMFB_HUMAN	0.051531
1435	GMFG_HUMAN	0.00106414
1436	GMPPA_HUMAN	0.507093
1437	GMPPB_HUMAN	0.357724
1438	GMPR2_HUMAN	0.360925
1439	GNA11_HUMAN	0.483
1440	GNA13_HUMAN	0.075503
1441	GNAI2_HUMAN	0.198579
1442	GNAO_HUMAN	0.435726
1443	GNAQ_HUMAN	0.729212
1444	GNL1_HUMAN	0.850088
1445	GNL3L_HUMAN	NA
1446	GNL3_HUMAN	0.170224
1447	GNMT_HUMAN	NA
1448	GNPI1_HUMAN	0.156601
1449	GNPI2_HUMAN	0.335697
1450	GNS_HUMAN	0.309956
1451	GOGA2_HUMAN	0.320915
1452	GOGA3_HUMAN	0.356054
1453	GOGA4_HUMAN	0.941056
1454	GOGA5_HUMAN	0.202329
1455	GOGA7_HUMAN	0.249063
1456	GOGB1_HUMAN	0.27601
1457	GOLI4_HUMAN	NA
1458	GOLM1_HUMAN	0.401587
1459	GOLP3_HUMAN	0.0680041
1460	GON7_HUMAN	0.350315
1461	GOPC_HUMAN	0.306815
1462	GORS2_HUMAN	0.646368
1463	GP107_HUMAN	0.317691
1464	GPAA1_HUMAN	NA
1465	GPC5C_HUMAN	0.461573
1466	GPD1L_HUMAN	0.0344394
1467	GPDA_HUMAN	0.320915
1468	GPDM_HUMAN	0.889108
1469	GPI8_HUMAN	0.541677
1470	GPNMB_HUMAN	0.467192
1471	GPX1_HUMAN	0.353444
1472	GPX3_HUMAN	0.495519
1473	GPX4_HUMAN	0.533778
1474	GPX8_HUMAN	0.600002
1475	GRAM4_HUMAN	NA
1476	GRAN_HUMAN	0.0261496
1477	GRAP1_HUMAN	NA
1478	GRAP2_HUMAN	0.155667
1479	GRB2_HUMAN	0.27601
1480	GRHPR_HUMAN	0.435726
1481	GRM2B_HUMAN	0.9673
1482	GRN_HUMAN	0.569806
1483	GRP75_HUMAN	0.0567811
1484	GRP78_HUMAN	0.921637
1485	GRPE1_HUMAN	0.404038
1486	GRSF1_HUMAN	0.695079
1487	GSDMD_HUMAN	0.000475332
1488	GSDME_HUMAN	0.764968
1489	GSH0_HUMAN	0.678566
1490	GSH1_HUMAN	0.421802
1491	GSHB_HUMAN	0.598338
1492	GSHR_HUMAN	0.0484726
1493	GSK3B_HUMAN	0.677159
1494	GSLG1_HUMAN	0.00350436
1495	GSTK1_HUMAN	0.0925862
1496	GSTM1_HUMAN	0.4356
1497	GSTM2_HUMAN	0.255776
1498	GSTM3_HUMAN	0.0446595
1499	GSTM4_HUMAN	0.192284
1500	GSTO1_HUMAN	0.562907
1501	GSTP1_HUMAN	0.18406
1502	GSTT1_HUMAN	0.441631
1503	GT251_HUMAN	0.427398
1504	GTF2I_HUMAN	0.0112608
1505	GTPB1_HUMAN	0.676107
1506	GTPBA_HUMAN	0.730236
1507	GTR1_HUMAN	0.994705
1508	GUAA_HUMAN	0.000631512
1509	GYS1_HUMAN	NA
1510	H10_HUMAN	0.242817
1511	H11_HUMAN	0.902117
1512	H12_HUMAN	0.00856168
1513	H15_HUMAN	0.0207075
1514	H17B6_HUMAN	0.392513
1515	H1BP3_HUMAN	0.152513
1516	H1X_HUMAN	0.0159317
1517	H2A2B_HUMAN	0.668066
1518	H2AW_HUMAN	0.200583
1519	H2AY_HUMAN	0.00122736
1520	H2B1A_HUMAN	0.21813
1521	H4_HUMAN	0.86522
1522	H90B4_HUMAN	0.436852
1523	HACD3_HUMAN	0.917324
1524	HAP28_HUMAN	0.457356
1525	HAT1_HUMAN	0.721748
1526	HAX1_HUMAN	0.285684
1527	HBAZ_HUMAN	0.0220511
1528	HBA_HUMAN	0.53636
1529	HBB_HUMAN	0.255776
1530	HBD_HUMAN	0.589537
1531	HBE_HUMAN	0.378901
1532	HBG1_HUMAN	0.467192
1533	HBG2_HUMAN	0.584921
1534	HCD2_HUMAN	0.115764
1535	HCDH_HUMAN	0.488781
1536	HCFC1_HUMAN	9.3975e-05
1537	HCLS1_HUMAN	4.62044e-05
1538	HDAC1_HUMAN	0.00112054
1539	HDDC2_HUMAN	0.387336
1540	HDGF_HUMAN	0.172288
1541	HDGR2_HUMAN	0.000214591
1542	HDGR3_HUMAN	0.480632
1543	HDHD1_HUMAN	0.51308
1544	HDHD2_HUMAN	0.933677
1545	HDHD3_HUMAN	0.494356
1546	HDHD5_HUMAN	0.831383
1547	HEAT1_HUMAN	NA
1548	HEBP1_HUMAN	0.315138
1549	HEBP2_HUMAN	0.0062421
1550	HEG1_HUMAN	0.815163
1551	HEM2_HUMAN	0.600281
1552	HEM3_HUMAN	0.0929605
1553	HEM6_HUMAN	0.208412
1554	HEMH_HUMAN	0.853958
1555	HEMO_HUMAN	0.00357828
1556	HEP2_HUMAN	0.0140192
1557	HEXA_HUMAN	0.824473
1558	HEXB_HUMAN	0.679152
1559	HEXI1_HUMAN	NA
1560	HG2A_HUMAN	0.456092
1561	HGD_HUMAN	0.230475
1562	HGH1_HUMAN	0.923263
1563	HGS_HUMAN	0.0381611
1564	HIBCH_HUMAN	0.867376
1565	HID1_HUMAN	0.86892
1566	HIKES_HUMAN	0.576996
1567	HINT1_HUMAN	0.306815
1568	HINT2_HUMAN	0.152924
1569	HINT3_HUMAN	0.668066
1570	HIP1_HUMAN	0.130291
1571	HKDC1_HUMAN	NA
1572	HM13_HUMAN	0.431789
1573	HMCES_HUMAN	NA
1574	HMCS2_HUMAN	0.361921
1575	HMGA1_HUMAN	0.075663
1576	HMGA2_HUMAN	0.560655
1577	HMGB1_HUMAN	0.000155263
1578	HMGB2_HUMAN	0.00312188
1579	HMGB3_HUMAN	0.110499
1580	HMGCL_HUMAN	0.00935419
1581	HMGN1_HUMAN	0.959526
1582	HMGN5_HUMAN	0.357724
1583	HMHA1_HUMAN	NA
1584	HMOX1_HUMAN	NA
1585	HMOX2_HUMAN	0.000490097
1586	HNRDL_HUMAN	0.00394578
1587	HNRH1_HUMAN	0.0438057
1588	HNRH2_HUMAN	0.00282935
1589	HNRH3_HUMAN	0.00434397
1590	HNRL1_HUMAN	0.0564732
1591	HNRL2_HUMAN	0.00259483
1592	HNRLL_HUMAN	0.614491
1593	HNRPC_HUMAN	0.00856168
1594	HNRPD_HUMAN	0.0017958
1595	HNRPF_HUMAN	0.000198582
1596	HNRPK_HUMAN	0.000111225
1597	HNRPL_HUMAN	0.000592938
1598	HNRPM_HUMAN	0.000301317
1599	HNRPQ_HUMAN	0.0853972
1600	HNRPR_HUMAN	0.00556292
1601	HNRPU_HUMAN	1.14468e-05
1602	HOOK2_HUMAN	0.621983
1603	HOOK3_HUMAN	0.493814
1604	HOT_HUMAN	0.800235
1605	HP1B3_HUMAN	0.0151705
1606	HPBP1_HUMAN	0.514051
1607	HPCL1_HUMAN	0.515851
1608	HPLN1_HUMAN	0.813446
1609	HPLN3_HUMAN	NA
1610	HPRT_HUMAN	0.483943
1611	HPT_HUMAN	0.156601
1612	HRG_HUMAN	0.000428879
1613	HS105_HUMAN	0.949588
1614	HS12A_HUMAN	0.809076
1615	HS12B_HUMAN	0.575459
1616	HS74L_HUMAN	0.575459
1617	HS90A_HUMAN	0.0114613
1618	HS90B_HUMAN	0.00595672
1619	HSBP1_HUMAN	0.00286273
1620	HSDL2_HUMAN	0.188082
1621	HSP13_HUMAN	0.427398
1622	HSP72_HUMAN	0.384253
1623	HSP74_HUMAN	0.0179328
1624	HSP7C_HUMAN	0.00129053
1625	HSP7E_HUMAN	0.219194
1626	HSPB1_HUMAN	0.49837
1627	HSPB6_HUMAN	0.638296
1628	HSPB8_HUMAN	0.924083
1629	HTAI2_HUMAN	0.235942
1630	HTRA1_HUMAN	0.910458
1631	HTRA2_HUMAN	0.27462
1632	HTRA3_HUMAN	NA
1633	HTSF1_HUMAN	NA
1634	HUWE1_HUMAN	0.0510481
1635	HV307_HUMAN	0.202329
1636	HV349_HUMAN	0.824866
1637	HV374_HUMAN	0.574133
1638	HV434_HUMAN	0.219295
1639	HV551_HUMAN	0.980697
1640	HXK1_HUMAN	0.469258
1641	HXK2_HUMAN	0.433329
1642	HXK3_HUMAN	0.988522
1643	HYEP_HUMAN	0.705125
1644	HYES_HUMAN	0.738615
1645	HYI_HUMAN	0.0339469
1646	HYOU1_HUMAN	0.306815
1647	HYPK_HUMAN	5.34212e-05
1648	I2BP2_HUMAN	0.682179
1649	I2BPL_HUMAN	0.419444
1650	IAH1_HUMAN	0.18461
1651	IASPP_HUMAN	NA
1652	IBP5_HUMAN	0.769672
1653	IBP7_HUMAN	0.684034
1654	IC1_HUMAN	0.183894
1655	ICAL_HUMAN	0.046517
1656	ICAM1_HUMAN	0.535717
1657	ICLN_HUMAN	0.00432004
1658	ICT1_HUMAN	0.910458
1659	IDE_HUMAN	0.739855
1660	IDH3A_HUMAN	0.797044
1661	IDH3B_HUMAN	0.361921
1662	IDH3G_HUMAN	0.659908
1663	IDHC_HUMAN	0.45269
1664	IDHP_HUMAN	0.650419
1665	IDI1_HUMAN	0.282843
1666	IF16_HUMAN	0.000809174
1667	IF2A_HUMAN	0.00547132
1668	IF2B2_HUMAN	0.0537
1669	IF2B3_HUMAN	0.00340275
1670	IF2B_HUMAN	0.254575
1671	IF2G_HUMAN	0.112904
1672	IF2M_HUMAN	0.940534
1673	IF2P_HUMAN	0.0135634
1674	IF4A1_HUMAN	0.395397
1675	IF4A2_HUMAN	0.00530142
1676	IF4A3_HUMAN	3.9201e-05
1677	IF4B_HUMAN	0.00419185
1678	IF4E_HUMAN	0.338811
1679	IF4G1_HUMAN	0.557646
1680	IF4G2_HUMAN	0.242817
1681	IF4G3_HUMAN	0.244242
1682	IF4H_HUMAN	0.0156563
1683	IF5A1_HUMAN	0.0865709
1684	IF5_HUMAN	0.0409797
1685	IF6_HUMAN	0.10921
1686	IFIT1_HUMAN	0.0878727
1687	IFIT3_HUMAN	NA
1688	IFM3_HUMAN	0.50789
1689	IFT25_HUMAN	0.353444
1690	IFT74_HUMAN	0.0909015
1691	IGA2_HUMAN	0.772235
1692	IGD_HUMAN	0.188082
1693	IGG1_HUMAN	0.769672
1694	IGHA1_HUMAN	0.548403
1695	IGHG2_HUMAN	0.881618
1696	IGHG3_HUMAN	0.878799
1697	IGHG4_HUMAN	0.507806
1698	IGHM_HUMAN	0.527924
1699	IGJ_HUMAN	0.442636
1700	IGKC_HUMAN	0.600281
1701	IGK_HUMAN	0.50789
1702	IGLC2_HUMAN	0.387336
1703	IGSF1_HUMAN	0.832661
1704	IKIP_HUMAN	0.185149
1705	IKKA_HUMAN	0.255776
1706	IL16_HUMAN	NA
1707	IL18_HUMAN	NA
1708	IL6RB_HUMAN	0.438894
1709	ILEU_HUMAN	0.0504313
1710	ILF2_HUMAN	0.941836
1711	ILF3_HUMAN	0.0265341
1712	ILKAP_HUMAN	0.603364
1713	ILK_HUMAN	0.465116
1714	ILVBL_HUMAN	0.58244
1715	IMA3_HUMAN	NA
1716	IMA4_HUMAN	0.136748
1717	IMA7_HUMAN	0.0388258
1718	IMB1_HUMAN	0.000152866
1719	IMDH2_HUMAN	0.244242
1720	IMPA1_HUMAN	0.171704
1721	IMUP_HUMAN	0.814257
1722	INF2_HUMAN	0.665413
1723	INO1_HUMAN	0.0231081
1724	INP4B_HUMAN	NA
1725	INP5K_HUMAN	NA
1726	INSR_HUMAN	0.938439
1727	INT3_HUMAN	0.777192
1728	INT5_HUMAN	0.156111
1729	INT6L_HUMAN	NA
1730	IOD1_HUMAN	0.987039
1731	IPKG_HUMAN	0.44866
1732	IPO5_HUMAN	0.442636
1733	IPO7_HUMAN	0.667692
1734	IPO8_HUMAN	0.614242
1735	IPO9_HUMAN	NA
1736	IPP2_HUMAN	0.00035395
1737	IPRI_HUMAN	0.567016
1738	IPSP_HUMAN	NA
1739	IPYR2_HUMAN	0.78347
1740	IPYR_HUMAN	0.354843
1741	IQGA1_HUMAN	0.281492
1742	IQGA2_HUMAN	0.0796299
1743	IREB2_HUMAN	0.682179
1744	IRF9_HUMAN	0.990744
1745	IRGQ_HUMAN	0.653453
1746	ISCA2_HUMAN	0.632996
1747	ISCU_HUMAN	0.33346
1748	ISG15_HUMAN	0.4073
1749	ISLR_HUMAN	0.357724
1750	ISOC1_HUMAN	0.0171439
1751	ISOC2_HUMAN	0.895155
1752	IST1_HUMAN	0.34009
1753	ITA1_HUMAN	0.35118
1754	ITA2B_HUMAN	NA
1755	ITA2_HUMAN	0.730985
1756	ITA3_HUMAN	0.567016
1757	ITA5_HUMAN	0.951122
1758	ITA6_HUMAN	0.442636
1759	ITA7_HUMAN	NA
1760	ITAM_HUMAN	NA
1761	ITAV_HUMAN	0.596313
1762	ITAX_HUMAN	NA
1763	ITB1_HUMAN	0.216532
1764	ITB2_HUMAN	NA
1765	ITB3_HUMAN	0.924901
1766	ITB4_HUMAN	0.387201
1767	ITB5_HUMAN	0.420426
1768	ITCH_HUMAN	0.0851022
1769	ITIH1_HUMAN	0.709715
1770	ITIH2_HUMAN	0.697325
1771	ITIH3_HUMAN	0.980697
1772	ITIH4_HUMAN	0.895207
1773	ITIH5_HUMAN	0.580705
1774	ITPA_HUMAN	0.422976
1775	ITPR1_HUMAN	0.1548
1776	ITPR2_HUMAN	0.443535
1777	ITPR3_HUMAN	0.300636
1778	ITSN2_HUMAN	0.987039
1779	IVD_HUMAN	0.938438
1780	IWS1_HUMAN	0.597549
1781	IYD1_HUMAN	0.112501
1782	JAM1_HUMAN	0.0242357
1783	JCAD_HUMAN	0.406281
1784	JIP4_HUMAN	0.000301317
1785	JMJD6_HUMAN	NA
1786	JMJD7_HUMAN	0.406281
1787	JUPI1_HUMAN	0.16691
1788	JUPI2_HUMAN	0.000223104
1789	K1468_HUMAN	0.000173854
1790	K1522_HUMAN	0.600281
1791	K1671_HUMAN	0.0510481
1792	K1C10_HUMAN	0.130803
1793	K1C14_HUMAN	0.446898
1794	K1C16_HUMAN	0.124549
1795	K1C17_HUMAN	0.676107
1796	K1C18_HUMAN	0.237584
1797	K1C19_HUMAN	0.165237
1798	K1C9_HUMAN	0.0256906
1799	K22E_HUMAN	0.0976271
1800	K2C1B_HUMAN	0.204177
1801	K2C1_HUMAN	0.127011
1802	K2C5_HUMAN	0.661594
1803	K2C6A_HUMAN	0.819831
1804	K2C6B_HUMAN	NA
1805	K2C6C_HUMAN	0.319566
1806	K2C72_HUMAN	0.863493
1807	K2C74_HUMAN	0.610307
1808	K2C78_HUMAN	0.036633
1809	K2C79_HUMAN	0.588573
1810	K2C7_HUMAN	0.000383842
1811	K2C8_HUMAN	0.266898
1812	KAD1_HUMAN	0.00853995
1813	KAD2_HUMAN	0.6997
1814	KAD3_HUMAN	0.965107
1815	KAD4_HUMAN	0.371728
1816	KAIN_HUMAN	0.0195976
1817	KANK2_HUMAN	0.666021
1818	KANK3_HUMAN	NA
1819	KAP0_HUMAN	0.276589
1820	KAP2_HUMAN	0.576996
1821	KAPCA_HUMAN	0.0270029
1822	KAPCB_HUMAN	0.78278
1823	KAT3_HUMAN	0.222729
1824	KAT8_HUMAN	0.237584
1825	KBL_HUMAN	NA
1826	KC1A_HUMAN	0.522463
1827	KC1D_HUMAN	0.27024
1828	KCC1A_HUMAN	0.460931
1829	KCC1D_HUMAN	0.75565
1830	KCC2B_HUMAN	0.023486
1831	KCC2D_HUMAN	0.067125
1832	KCD12_HUMAN	0.00043855
1833	KCD14_HUMAN	0.360109
1834	KCNQ1_HUMAN	NA
1835	KCRB_HUMAN	0.0135417
1836	KCRM_HUMAN	0.00202177
1837	KCRS_HUMAN	0.00259916
1838	KCRU_HUMAN	0.69004
1839	KCTD1_HUMAN	0.517433
1840	KCY_HUMAN	0.560655
1841	KDEL2_HUMAN	0.602157
1842	KDM1A_HUMAN	0.0351092
1843	KDM3B_HUMAN	NA
1844	KDSR_HUMAN	NA
1845	KGP1_HUMAN	0.00340041
1846	KGUA_HUMAN	0.487663
1847	KHDR1_HUMAN	1.04801e-05
1848	KHDR2_HUMAN	NA
1849	KI13A_HUMAN	0.23237
1850	KI13B_HUMAN	0.18406
1851	KI21B_HUMAN	0.000630121
1852	KIF2A_HUMAN	0.770833
1853	KIF5C_HUMAN	0.444922
1854	KINH_HUMAN	1.39788e-05
1855	KITM_HUMAN	0.63233
1856	KLC1_HUMAN	0.000475332
1857	KLC2_HUMAN	0.242817
1858	KLC4_HUMAN	0.588573
1859	KLH36_HUMAN	0.251061
1860	KLK1_HUMAN	NA
1861	KNG1_HUMAN	0.0277967
1862	KPB2_HUMAN	0.480632
1863	KPCD_HUMAN	0.0590076
1864	KPRB_HUMAN	0.544417
1865	KPYM_HUMAN	0.00770455
1866	KPYR_HUMAN	0.235942
1867	KS6A1_HUMAN	0.781844
1868	KS6A3_HUMAN	0.9673
1869	KS6A4_HUMAN	0.937386
1870	KSYK_HUMAN	0.965107
1871	KT3K_HUMAN	0.000145714
1872	KTHY_HUMAN	0.649378
1873	KTN1_HUMAN	1.35324e-06
1874	KV224_HUMAN	NA
1875	KV229_HUMAN	0.553139
1876	KV230_HUMAN	0.971244
1877	KV315_HUMAN	0.691179
1878	KV320_HUMAN	0.320915
1879	KV401_HUMAN	0.598338
1880	KVD15_HUMAN	0.534213
1881	KVD20_HUMAN	0.878799
1882	L2GL2_HUMAN	0.388228
1883	L2HDH_HUMAN	0.156601
1884	LACB2_HUMAN	0.57798
1885	LACTB_HUMAN	0.921637
1886	LAMA1_HUMAN	0.87986
1887	LAMA2_HUMAN	NA
1888	LAMA3_HUMAN	NA
1889	LAMA4_HUMAN	0.856781
1890	LAMA5_HUMAN	0.205336
1891	LAMB1_HUMAN	0.482421
1892	LAMB2_HUMAN	0.4139
1893	LAMC1_HUMAN	0.896602
1894	LAMP1_HUMAN	0.463665
1895	LAMP2_HUMAN	0.768995
1896	LANC1_HUMAN	0.375711
1897	LANC2_HUMAN	0.341183
1898	LAP2A_HUMAN	3.98629e-05
1899	LAP2B_HUMAN	0.12051
1900	LARP1_HUMAN	0.50789
1901	LARP7_HUMAN	0.338811
1902	LAS1L_HUMAN	0.129236
1903	LASP1_HUMAN	1.14468e-05
1904	LA_HUMAN	0.00469875
1905	LBH_HUMAN	NA
1906	LBP_HUMAN	0.49763
1907	LBR_HUMAN	0.74426
1908	LC7L2_HUMAN	0.00438015
1909	LC7L3_HUMAN	0.12172
1910	LCAP_HUMAN	0.679507
1911	LCLT1_HUMAN	0.239487
1912	LCMT1_HUMAN	0.00180371
1913	LDAH_HUMAN	0.255776
1914	LDB3_HUMAN	NA
1915	LDHA_HUMAN	0.714582
1916	LDHB_HUMAN	0.507006
1917	LDHD_HUMAN	0.509015
1918	LEG1_HUMAN	0.00928898
1919	LEG3_HUMAN	4.85778e-06
1920	LEG7_HUMAN	NA
1921	LEG9_HUMAN	NA
1922	LEGL_HUMAN	NA
1923	LEMD2_HUMAN	0.690843
1924	LETM1_HUMAN	0.136748
1925	LFG3_HUMAN	NA
1926	LG3BP_HUMAN	0.436852
1927	LGAT1_HUMAN	0.112904
1928	LGMN_HUMAN	0.855294
1929	LGSN_HUMAN	0.0422639
1930	LGUL_HUMAN	0.500991
1931	LHPP_HUMAN	0.317691
1932	LICH_HUMAN	0.381131
1933	LIMA1_HUMAN	0.746219
1934	LIMC1_HUMAN	0.118253
1935	LIMD2_HUMAN	NA
1936	LIMS1_HUMAN	0.907679
1937	LIN7C_HUMAN	0.00410281
1938	LIPB1_HUMAN	NA
1939	LIPB2_HUMAN	0.815567
1940	LIPE_HUMAN	0.186355
1941	LIPL_HUMAN	NA
1942	LIS1_HUMAN	0.112904
1943	LKHA4_HUMAN	0.000398914
1944	LLPH_HUMAN	0.698352
1945	LMA2L_HUMAN	0.648969
1946	LMAN1_HUMAN	0.159079
1947	LMAN2_HUMAN	0.538919
1948	LMCD1_HUMAN	0.720701
1949	LMF2_HUMAN	NA
1950	LMNA_HUMAN	0.0161926
1951	LMNB1_HUMAN	0.109595
1952	LMNB2_HUMAN	6.02693e-07
1953	LMO7_HUMAN	0.49837
1954	LMOD1_HUMAN	0.779767
1955	LNP_HUMAN	0.584921
1956	LONM_HUMAN	0.631211
1957	LPIN1_HUMAN	0.645271
1958	LPPRC_HUMAN	0.268021
1959	LPP_HUMAN	0.456092
1960	LRBA_HUMAN	0.749379
1961	LRC40_HUMAN	0.376842
1962	LRC41_HUMAN	NA
1963	LRC47_HUMAN	0.656811
1964	LRC57_HUMAN	0.980213
1965	LRC59_HUMAN	0.00791128
1966	LRP1_HUMAN	0.94728
1967	LRP2_HUMAN	0.806833
1968	LRP4_HUMAN	0.453759
1969	LRRF1_HUMAN	0.00357828
1970	LRRF2_HUMAN	0.0174028
1971	LRRK2_HUMAN	0.753726
1972	LSM12_HUMAN	0.0181799
1973	LSM2_HUMAN	0.770833
1974	LSM3_HUMAN	0.0680041
1975	LSM4_HUMAN	0.660752
1976	LSM6_HUMAN	0.00394578
1977	LSM8_HUMAN	0.0165567
1978	LSP1_HUMAN	0.122273
1979	LSR_HUMAN	0.371728
1980	LTBP1_HUMAN	NA
1981	LTBP2_HUMAN	0.140229
1982	LTBP4_HUMAN	NA
1983	LTOR1_HUMAN	0.161794
1984	LTOR2_HUMAN	0.187288
1985	LTOR3_HUMAN	0.785287
1986	LTOR5_HUMAN	0.597613
1987	LUC7L_HUMAN	0.881945
1988	LUM_HUMAN	0.00196972
1989	LV147_HUMAN	0.883436
1990	LV211_HUMAN	0.588573
1991	LV214_HUMAN	0.938441
1992	LV39_HUMAN	0.722506
1993	LV861_HUMAN	0.190449
1994	LX15B_HUMAN	NA
1995	LXN_HUMAN	0.959023
1996	LYAG_HUMAN	0.0410715
1997	LYOX_HUMAN	0.676107
1998	LYPA1_HUMAN	0.230475
1999	LYPL1_HUMAN	0.644855
[truncated: 2,108 more rows]

## Sheet: 88 Overlapped DEPs
	Protein symbol	Adjusted P values (ANOVA)
1	AAKB1_HUMAN	0.0518009
2	AN32E_HUMAN	0.000705066
3	ATX2L_HUMAN	0.12017
4	BAX_HUMAN	5.81539e-06
5	BIEA_HUMAN	6.2829e-05
6	BMS1_HUMAN	0.0317765
7	BRE1B_HUMAN	0.0100913
8	CCD93_HUMAN	0.114375
9	CDC5L_HUMAN	0.0719721
10	COBL1_HUMAN	0.0208906
11	CPSF7_HUMAN	0.000396497
12	CTF8A_HUMAN	0.0221832
13	DC1L1_HUMAN	0.344972
14	DNJC9_HUMAN	0.0323004
15	DPY30_HUMAN	0.04569
16	DPYL1_HUMAN	0.0132348
17	ENY2_HUMAN	0.491549
18	FA50A_HUMAN	0.00394578
19	FIP1_HUMAN	0.000505116
20	FKB15_HUMAN	0.0856048
21	FMR1_HUMAN	0.0417555
22	FYCO1_HUMAN	0.0392846
23	GCP2_HUMAN	0.215476
24	GIPC1_HUMAN	0.0221832
25	GNAQ_HUMAN	0.729212
26	GSDMD_HUMAN	0.000475332
27	IFT74_HUMAN	0.0909015
28	IMA7_HUMAN	0.0388258
29	ISOC1_HUMAN	0.0171439
30	KLC2_HUMAN	0.242817
31	KT3K_HUMAN	0.000145714
32	LSM2_HUMAN	0.770833
33	LSM8_HUMAN	0.0165567
34	LUC7L_HUMAN	0.881945
35	MARE2_HUMAN	0.213261
36	MBD2_HUMAN	0.0341379
37	MK14_HUMAN	0.235942
38	MRCKB_HUMAN	0.0344348
39	MTAP2_HUMAN	0.895207
40	MYEF2_HUMAN	0.0903355
41	NAMPT_HUMAN	0.00432004
42	NCBP1_HUMAN	0.188609
43	NFIB_HUMAN	0.00381867
44	NFYB_HUMAN	0.0096538
45	NU153_HUMAN	0.078558
46	NU214_HUMAN	0.0168166
47	OGA_HUMAN	0.0246088
48	OGT1_HUMAN	0.0174028
49	PCNP_HUMAN	9.3975e-08
50	PEX19_HUMAN	1.04801e-05
51	PFD1_HUMAN	2.04865e-07
52	PFD3_HUMAN	0.0352743
53	PP1R8_HUMAN	3.82318e-05
54	PRP4B_HUMAN	0.0507721
55	PRPF3_HUMAN	0.0935166
56	RAB34_HUMAN	0.000645614
57	RBM10_HUMAN	4.55166e-05
58	RBMS2_HUMAN	0.00344065
59	RCC2_HUMAN	0.0476331
60	RN214_HUMAN	0.271655
61	RU2B_HUMAN	0.157523
62	SH3G1_HUMAN	0.571586
63	SNRPA_HUMAN	0.482421
64	SPS2L_HUMAN	0.217575
65	STMN1_HUMAN	0.000111225
66	STXB2_HUMAN	0.0111286
67	TBCB_HUMAN	0.000428879
68	TRIR_HUMAN	0.0385711
69	TXLNA_HUMAN	0.00121201
70	UB2R2_HUMAN	0.122273
71	UBA7_HUMAN	0.539555
72	USE1_HUMAN	0.0207075
73	VAMP8_HUMAN	1.12492e-05
74	WBP11_HUMAN	0.000630121
75	WDR82_HUMAN	0.00700585
76	YLPM1_HUMAN	0.000985569
77	YTHD1_HUMAN	0.216637
78	ZFR_HUMAN	0.0340677
79	CBPQ_HUMAN	0.00175524
80	CPNE4_HUMAN	0.00229557
81	HEMO_HUMAN	0.00357828
82	HGD_HUMAN	0.230475
83	HRG_HUMAN	0.000428879
84	MA2C1_HUMAN	0.161957
85	NT5C_HUMAN	0.162444
86	PLMN_HUMAN	0.0138936
87	RPGP1_HUMAN	NA
88	SYPL1_HUMAN	0.00433984
